# Supplementary material for: Atomic structure and formation mechanism of a newly discovered charge density wave in the m = 2 monophosphate tungsten bronze
Source: IUCrJ. 2026 May 29;13(Pt 4):441–55. doi: 10.1107/S2052252526002836 (PMC13324605; doi:10.1107/S2052252526002836)
Supplement: Supplementary file 1 [file m-13-00441-sup1.cif]

#=======================================================================
data_global
#=======================================================================

_audit_creation_method                   'Jana2006 Version : 10/03/2020'


# 1. PROCESSING SUMMARY (IUCr Office Use Only)

_journal_date_recd_electronic            ?
_journal_date_to_coeditor                ?
_journal_date_from_coeditor              ?
_journal_date_accepted                   ?
_journal_date_printers_first             ?
_journal_date_printers_final             ?
_journal_date_proofs_out                 ?
_journal_date_proofs_in                  ?
_journal_coeditor_name                   ?
_journal_coeditor_code                   ?
_journal_coeditor_notes
; ?
;
_journal_techeditor_code                 ?
_journal_paper_category                  ?
_journal_techeditor_notes
; ?
;
_journal_coden_ASTM                      ?
_journal_name_full                       ?
_journal_year                            ?
_journal_volume                          ?
_journal_issue                           ?
_journal_page_first                      ?
_journal_page_last                       ?
_journal_suppl_publ_number               ?
_journal_suppl_publ_pages                ?

#=======================================================================

# 2. SUBMISSION DETAILS

_publ_contact_author_name                ?
_publ_contact_author_address
; ?
;
_publ_contact_author_email               ?
_publ_contact_author_fax                 ?
_publ_contact_author_phone               ?

_publ_requested_journal                  ?
_publ_requested_category                 ?

_publ_contact_letter
; ?
;

#=======================================================================

# 3. TITLE AND AUTHOR LIST

_publ_section_title
; ?
;
_publ_section_title_footnote
; ?
;
loop_
 _publ_author_name
 _publ_author_footnote
 _publ_author_address
; ?      # name
;
; ?      # footnote
;
; ?      # address
;

#=======================================================================

# 4. TEXT

_publ_section_synopsis
; ?
;
_publ_section_abstract
; ?
;
_publ_section_comment
; ?
;
_publ_section_introduction
; ?
;
_publ_section_experimental
; ?
;
_publ_section_exptl_prep
; ?
;
_publ_section_exptl_refinement
; ?
;
_publ_section_exptl_solution
; ?
;
_publ_section_discussion
; ?
;
_publ_section_acknowledgements
; ?
;
_publ_section_references
;
;
_publ_section_figure_captions
; ?
;
_publ_section_table_legends
; ?
;

#=======================================================================
data_CDW
#=======================================================================

# 5. CHEMICAL DATA

_chemical_name_systematic
; ?
;
_chemical_name_common                    ?
_chemical_formula_moiety                 ?
_chemical_formula_structural             ?
_chemical_formula_analytical             ?
_chemical_formula_iupac                  ?
_chemical_formula_sum                    'P4 W4 O20'
_chemical_formula_weight                 1179.3
_chemical_melting_point                  ?
_chemical_compound_source                ?
_chemical_absolute_configuration         .

#=======================================================================

# 6. CRYSTAL DATA

_symmetry_cell_setting                   monoclinic
_symmetry_space_group_name_H-M           'P 21/m 1 1'
_symmetry_space_group_name_Hall          '-P 2xa'
_symmetry_Int_Tables_number              11

loop_
 _space_group_symop_id
 _space_group_symop_operation_xyz
 1   x,y,z
 2   x+1/2,-y,-z
 3   -x,-y,-z
 4   -x+1/2,y,z

_cell_length_a                           5.2302(5)
_cell_length_b                           26.1708(4)
_cell_length_c                           11.1823(2)
_cell_angle_alpha                        90
_cell_angle_beta                         90
_cell_angle_gamma                        90
_cell_volume                             1530.62(15)

loop_
 _twin_individual_id
 _twin_individual_mass_fraction_refined
 _twin_individual_twin_matrix_11
 _twin_individual_twin_matrix_12
 _twin_individual_twin_matrix_13
 _twin_individual_twin_matrix_21
 _twin_individual_twin_matrix_22
 _twin_individual_twin_matrix_23
 _twin_individual_twin_matrix_31
 _twin_individual_twin_matrix_32
 _twin_individual_twin_matrix_33
 ? ? ? ? ? ? ? ? ? ? ?

_cell_formula_units_Z                    4

_cell_measurement_reflns_used            ?
_cell_measurement_theta_min              ?
_cell_measurement_theta_max              ?
_cell_measurement_temperature            80
_cell_special_details
; ?
;

_exptl_crystal_density_diffrn            5.1175
_exptl_crystal_density_meas              ?
_exptl_crystal_density_method            ?
_exptl_crystal_F_000                     ?

_exptl_absorpt_coefficient_mu            30.495
_exptl_crystal_description               ?
_exptl_crystal_size_max                  ?
_exptl_crystal_size_mid                  ?
_exptl_crystal_size_min                  ?
_exptl_crystal_size_rad                  ?
_exptl_crystal_colour                    ?
_exptl_absorpt_correction_type           ?
_exptl_absorpt_process_details           ?
_exptl_absorpt_correction_T_min          ?
_exptl_absorpt_correction_T_max          ?
loop_
 _exptl_crystal_face_index_h
 _exptl_crystal_face_index_k
 _exptl_crystal_face_index_l
 _exptl_crystal_face_perp_dist
 ? ? ? ?

#=======================================================================

# 7. EXPERIMENTAL DATA

_exptl_special_details                   ?

_diffrn_ambient_temperature              80
_diffrn_source                           ?
_diffrn_source_power                     ?
_diffrn_source_voltage                   ?
_diffrn_source_current                   ?
_diffrn_radiation_type                   'Mo K\a'
_diffrn_radiation_source                 'X-ray tube'
_diffrn_radiation_wavelength             0.71073
_diffrn_radiation_monochromator          graphite
_diffrn_measurement_device               'four-circle diffractometer'
_diffrn_measurement_device_type          'Oxford Diffraction CCD'
_diffrn_detector                         ?
_diffrn_detector_area_resol_mean         ?
_diffrn_measurement_method               'Oxford Diffraction CCD'
_diffrn_measurement_specimen_support     ?

_diffrn_reflns_number                    26185
_diffrn_reflns_theta_min                 1.98
_diffrn_reflns_theta_max                 37.37
_diffrn_reflns_theta_full                35.74
_diffrn_measured_fraction_theta_max      0.7
_diffrn_measured_fraction_theta_full     0.74
_diffrn_reflns_av_R_equivalents          0.0473
_diffrn_reflns_av_unetI/netI             0.033
_diffrn_reflns_limit_h_min               -8
_diffrn_reflns_limit_h_max               8
_diffrn_reflns_limit_k_min               -44
_diffrn_reflns_limit_k_max               43
_diffrn_reflns_limit_l_min               -17
_diffrn_reflns_limit_l_max               18
_diffrn_reflns_reduction_process         ?

_diffrn_standards_number                 ?
_diffrn_standards_interval_count         ?
_diffrn_standards_interval_time          ?
_diffrn_standards_decay_%                ?
loop_
_diffrn_standard_refln_index_h
_diffrn_standard_refln_index_k
_diffrn_standard_refln_index_l
  ? ? ?

_diffrn_radiation_probe                  X-ray

#=======================================================================

# 8. REFINEMENT DATA

_refine_special_details
; ?
;

_reflns_number_total                     ?
_reflns_number_gt                        ?
_reflns_threshold_expression             ?

_refine_ls_structure_factor_coef         ?
_refine_ls_R_factor_gt                   ?
_refine_ls_wR_factor_gt                  ?
_refine_ls_R_factor_all                  ?
_refine_ls_wR_factor_ref                 ?
_refine_ls_goodness_of_fit_ref           ?
_refine_ls_goodness_of_fit_gt            ?
_refine_ls_restrained_S_gt               ?
_refine_ls_restrained_S_all              ?
_refine_ls_number_reflns                 ?
_refine_ls_number_parameters             ?
_refine_ls_number_restraints             ?
_refine_ls_number_constraints            ?
_refine_ls_weighting_scheme              ?
_refine_ls_weighting_details             ?
_refine_ls_hydrogen_treatment            ?
_refine_ls_shift/su_max                  ?
_refine_ls_shift/su_mean                 ?
_refine_diff_density_max                 ?
_refine_diff_density_min                 ?
_refine_ls_extinction_method             ?
_refine_ls_extinction_coef               ?
_refine_ls_extinction_expression         ?
_refine_ls_abs_structure_details         ?
_refine_ls_abs_structure_Flack           ?
_refine_ls_abs_structure_Rogers          ?

loop_
 _atom_type_symbol
 _atom_type_scat_dispersion_real
 _atom_type_scat_dispersion_imag
 _atom_type_scat_source
 O    0.0106  0.0060
 'International Tables Vol C tables 4.2.6.8 and 6.1.1.1'
 P    0.1023  0.0942
 'International Tables Vol C tables 4.2.6.8 and 6.1.1.1'
 W   -0.8490  6.8722
 'International Tables Vol C tables 4.2.6.8 and 6.1.1.1'

_computing_data_collection               ?
_computing_cell_refinement               ?
_computing_data_reduction                ?
_computing_structure_solution            ?
_computing_structure_refinement          ?
_computing_molecular_graphics            ?
_computing_publication_material          ?

loop_
 _restr_distance_atom_site_label_1
 _restr_distance_site_symmetry_1
 _restr_distance_atom_site_label_2
 _restr_distance_site_symmetry_2
 _restr_distance_target
 _restr_distance_target_weight_param
 ? ? ? ? ? ?

loop_
 _restr_angle_atom_site_label_1
 _restr_angle_site_symmetry_1
 _restr_angle_atom_site_label_2
 _restr_angle_site_symmetry_2
 _restr_angle_atom_site_label_3
 _restr_angle_site_symmetry_3
 _restr_angle_target
 _restr_angle_target_weight_param
 ? ? ? ? ? ? ? ?

loop_
 _restr_torsion_atom_site_label_1
 _restr_torsion_site_symmetry_1
 _restr_torsion_atom_site_label_2
 _restr_torsion_site_symmetry_2
 _restr_torsion_atom_site_label_3
 _restr_torsion_site_symmetry_3
 _restr_torsion_atom_site_label_4
 _restr_torsion_site_symmetry_4
 _restr_torsion_angle_target
 _restr_torsion_weight_param
 ? ? ? ? ? ? ? ? ? ?

loop_
 _restr_equal_distance_atom_site_label_1
 _restr_equal_distance_site_symmetry_1
 _restr_equal_distance_atom_site_label_2
 _restr_equal_distance_site_symmetry_2
 _restr_equal_distance_class_class_id
 _restr_equal_distance_class_target_weight_param
 ? ? ? ? ? ?

loop_
 _restr_equal_angle_atom_site_label_1
 _restr_equal_angle_site_symmetry_1
 _restr_equal_angle_atom_site_label_2
 _restr_equal_angle_site_symmetry_2
 _restr_equal_angle_atom_site_label_3
 _restr_equal_angle_site_symmetry_3
 _restr_equal_angle_class_class_id
 _restr_equal_angle_class_target_weight_param
 ? ? ? ? ? ? ? ?

loop_
 _restr_equal_torsion_atom_site_label_1
 _restr_equal_torsion_site_symmetry_1
 _restr_equal_torsion_atom_site_label_2
 _restr_equal_torsion_site_symmetry_2
 _restr_equal_torsion_atom_site_label_3
 _restr_equal_torsion_site_symmetry_3
 _restr_equal_torsion_atom_site_label_4
 _restr_equal_torsion_site_symmetry_4
 _restr_equal_torsion_class_class_id
 _restr_equal_torsion_class_target_weight_param
 ? ? ? ? ? ? ? ? ? ?


#=======================================================================

# 9. ATOMIC COORDINATES AND DISPLACEMENT PARAMETERS

loop_
 _atom_site_label
 _atom_site_type_symbol
 _atom_site_fract_x
 _atom_site_fract_y
 _atom_site_fract_z
 _atom_site_adp_type
 _atom_site_U_iso_or_equiv
 _atom_site_site_symmetry_multiplicity
 _atom_site_occupancy
 _atom_site_calc_flag
 _atom_site_refinement_flags
 _atom_site_disorder_assembly
 _atom_site_disorder_group
  W1-1 W 0.25 0.956301 0.445233 Uani 0.0041 2 1 d . . .
  W1-2 W 0.25 0.209842 0.436104 Uani 0.0041 2 1 d . . .
  W1-3 W 0.25 0.45956 0.432187 Uani 0.0041 2 1 d . . .
  W1-4 W 0.25 0.706019 0.441316 Uani 0.0041 2 1 d . . .
  P1-1 P 0.25 0.120041 0.646958 Uani 0.0055 2 1 d . . .
  P1-2 P 0.25 0.368579 0.652733 Uani 0.0055 2 1 d . . .
  P1-3 P 0.25 0.615269 0.663288 Uani 0.0055 2 1 d . . .
  P1-4 P 0.25 0.866732 0.657513 Uani 0.0055 2 1 d . . .
  O1-1 O 0.25 0.126494 0.782229 Uani 0.0124 2 1 d . . .
  O1-2 O 0.25 0.386866 0.78183 Uani 0.0124 2 1 d . . .
  O1-3 O 0.25 0.634176 0.792219 Uani 0.0124 2 1 d . . .
  O1-4 O 0.25 0.873804 0.792618 Uani 0.0124 2 1 d . . .
  O2-1 O 0.25 0.172722 0.58768 Uani 0.0192 2 1 d . . .
  O2-2 O 0.25 0.414301 0.569757 Uani 0.0192 2 1 d . . .
  O2-3 O 0.25 0.660949 0.57965 Uani 0.0192 2 1 d . . .
  O2-4 O 0.25 0.91937 0.597573 Uani 0.0192 2 1 d . . .
  O3-1 O 0.000321 0.253229 0.492781 Uani 0.0287 4 1 d . . .
  O3-2 O 0 0.5 0.5 Uani 0.0287 2 1 d . . .
  O3-4 O 0 0 0.5 Uani 0.0287 2 1 d . . .
  O4-1 O 0.011804 0.091797 0.610782 Uani 0.0536 4 1 d . . .
  O4-2 O 0.011181 0.337762 0.631839 Uani 0.0536 4 1 d . . .
  O4-3 O 0.011474 0.583958 0.64315 Uani 0.0536 4 1 d . . .
  O4-4 O 0.012097 0.837993 0.622093 Uani 0.0536 4 1 d . . .
  W11-1 W 0.25 0.164566 0.932254 Uani 0.0041 2 1 d . . .
  W11-2 W 0.25 0.41687 0.94148 Uani 0.0041 2 1 d . . .
  W11-3 W 0.25 0.669573 0.945166 Uani 0.0041 2 1 d . . .
  W11-4 W 0.25 0.917269 0.93594 Uani 0.0041 2 1 d . . .
  P11-1 P 0.25 0.008379 0.159207 Uani 0.0055 2 1 d . . .
  P11-2 P 0.25 0.255005 0.14766 Uani 0.0055 2 1 d . . .
  P11-3 P 0.25 0.506311 0.151039 Uani 0.0055 2 1 d . . .
  P11-4 P 0.25 0.759685 0.162586 Uani 0.0055 2 1 d . . .
  O11-1 O 0.25 0.987331 0.286942 Uani 0.0124 2 1 d . . .
  O11-2 O 0.25 0.242763 0.279877 Uani 0.0124 2 1 d . . .
  O11-3 O 0.25 0.501999 0.287506 Uani 0.0124 2 1 d . . .
  O11-4 O 0.25 0.746567 0.294571 Uani 0.0124 2 1 d . . .
  O21-1 O 0.25 0.964119 0.070991 Uani 0.0192 2 1 d . . .
  O21-2 O 0.25 0.205795 0.07667 Uani 0.0192 2 1 d . . .
  O21-3 O 0.25 0.45221 0.096339 Uani 0.0192 2 1 d . . .
  O21-4 O 0.25 0.710535 0.09066 Uani 0.0192 2 1 d . . .
  O31-1 O 0.500227 0.877284 0.005105 Uani 0.0287 4 1 d . . .
  O31-3 O 0.499773 0.372716 0.994895 Uani 0.0287 4 1 d . . .
  O41-1 O 0.488802 0.039976 0.141855 Uani 0.0536 4 1 d . . .
  O41-2 O 0.488568 0.284432 0.118968 Uani 0.0536 4 1 d . . .
  O41-3 O 0.48792 0.534269 0.112077 Uani 0.0536 4 1 d . . .
  O41-4 O 0.488154 0.789813 0.134964 Uani 0.0536 4 1 d . . .

loop_
 _atom_site_aniso_label
 _atom_site_aniso_type_symbol
 _atom_site_aniso_U_11
 _atom_site_aniso_U_22
 _atom_site_aniso_U_33
 _atom_site_aniso_U_12
 _atom_site_aniso_U_13
 _atom_site_aniso_U_23
 W1-1 W 0.002763 0.007252 0.00242 0 0 -0.000089
 W1-2 W 0.002763 0.007252 0.00242 0 0 -0.000089
 W1-3 W 0.002763 0.007252 0.00242 0 0 -0.000089
 W1-4 W 0.002763 0.007252 0.00242 0 0 -0.000089
 P1-1 P 0.006407 0.00746 0.002547 0 0 -0.0004
 P1-2 P 0.006407 0.00746 0.002547 0 0 -0.0004
 P1-3 P 0.006407 0.00746 0.002547 0 0 -0.0004
 P1-4 P 0.006407 0.00746 0.002547 0 0 -0.0004
 O1-1 O 0.021513 0.01381 0.001837 0 0 -0.001927
 O1-2 O 0.021513 0.01381 0.001837 0 0 -0.001927
 O1-3 O 0.021513 0.01381 0.001837 0 0 -0.001927
 O1-4 O 0.021513 0.01381 0.001837 0 0 -0.001927
 O2-1 O 0.038523 0.01263 0.006404 0 0 0.003113
 O2-2 O 0.038523 0.01263 0.006404 0 0 0.003113
 O2-3 O 0.038523 0.01263 0.006404 0 0 0.003113
 O2-4 O 0.038523 0.01263 0.006404 0 0 0.003113
 O3-1 O 0.030302 0.048889 0.006956 0.028958 0.008859 0.009385
 O3-2 O 0.030302 0.048889 0.006956 0.028958 0.008859 0.009385
 O3-4 O 0.030302 0.048889 0.006956 0.028958 0.008859 0.009385
 O4-1 O 0.071767 0.075225 0.01381 -0.067145 -0.014785 0.008584
 O4-2 O 0.071767 0.075225 0.01381 -0.067145 -0.014785 0.008584
 O4-3 O 0.071767 0.075225 0.01381 -0.067145 -0.014785 0.008584
 O4-4 O 0.071767 0.075225 0.01381 -0.067145 -0.014785 0.008584
 W11-1 W 0.002763 0.007252 0.00242 0 0 0.000089
 W11-2 W 0.002763 0.007252 0.00242 0 0 0.000089
 W11-3 W 0.002763 0.007252 0.00242 0 0 0.000089
 W11-4 W 0.002763 0.007252 0.00242 0 0 0.000089
 P11-1 P 0.006407 0.00746 0.002547 0 0 0.0004
 P11-2 P 0.006407 0.00746 0.002547 0 0 0.0004
 P11-3 P 0.006407 0.00746 0.002547 0 0 0.0004
 P11-4 P 0.006407 0.00746 0.002547 0 0 0.0004
 O11-1 O 0.021513 0.01381 0.001837 0 0 0.001927
 O11-2 O 0.021513 0.01381 0.001837 0 0 0.001927
 O11-3 O 0.021513 0.01381 0.001837 0 0 0.001927
 O11-4 O 0.021513 0.01381 0.001837 0 0 0.001927
 O21-1 O 0.038523 0.01263 0.006404 0 0 -0.003113
 O21-2 O 0.038523 0.01263 0.006404 0 0 -0.003113
 O21-3 O 0.038523 0.01263 0.006404 0 0 -0.003113
 O21-4 O 0.038523 0.01263 0.006404 0 0 -0.003113
 O31-1 O 0.030302 0.048889 0.006956 0.028958 -0.008859 -0.009385
 O31-3 O 0.030302 0.048889 0.006956 0.028958 -0.008859 -0.009385
 O41-1 O 0.071767 0.075225 0.01381 -0.067145 0.014785 -0.008584
 O41-2 O 0.071767 0.075225 0.01381 -0.067145 0.014785 -0.008584
 O41-3 O 0.071767 0.075225 0.01381 -0.067145 0.014785 -0.008584
 O41-4 O 0.071767 0.075225 0.01381 -0.067145 0.014785 -0.008584

loop_
 _jana_atom_site_ADP_C_label
 _jana_atom_site_ADP_C_type_symbol
 _jana_atom_site_ADP_C_111
 _jana_atom_site_ADP_C_112
 _jana_atom_site_ADP_C_113
 _jana_atom_site_ADP_C_122
 _jana_atom_site_ADP_C_123
 _jana_atom_site_ADP_C_133
 _jana_atom_site_ADP_C_222
 _jana_atom_site_ADP_C_223
 _jana_atom_site_ADP_C_233
 _jana_atom_site_ADP_C_333
 ? ? ? ? ? ? ? ? ? ? ? ?

loop_
 _jana_atom_site_ADP_D_label
 _jana_atom_site_ADP_D_type_symbol
 _jana_atom_site_ADP_D_1111
 _jana_atom_site_ADP_D_1112
 _jana_atom_site_ADP_D_1113
 _jana_atom_site_ADP_D_1122
 _jana_atom_site_ADP_D_1123
 _jana_atom_site_ADP_D_1133
 _jana_atom_site_ADP_D_1222
 _jana_atom_site_ADP_D_1223
 _jana_atom_site_ADP_D_1233
 _jana_atom_site_ADP_D_1333
 _jana_atom_site_ADP_D_2222
 _jana_atom_site_ADP_D_2223
 _jana_atom_site_ADP_D_2233
 _jana_atom_site_ADP_D_2333
 _jana_atom_site_ADP_D_3333
 ? ? ? ? ? ? ? ? ? ? ? ? ? ? ? ? ?

loop_
 _jana_atom_site_ADP_E_label
 _jana_atom_site_ADP_E_type_symbol
 _jana_atom_site_ADP_E_11111
 _jana_atom_site_ADP_E_11112
 _jana_atom_site_ADP_E_11113
 _jana_atom_site_ADP_E_11122
 _jana_atom_site_ADP_E_11123
 _jana_atom_site_ADP_E_11133
 _jana_atom_site_ADP_E_11222
 _jana_atom_site_ADP_E_11223
 _jana_atom_site_ADP_E_11233
 _jana_atom_site_ADP_E_11333
 _jana_atom_site_ADP_E_12222
 _jana_atom_site_ADP_E_12223
 _jana_atom_site_ADP_E_12233
 _jana_atom_site_ADP_E_12333
 _jana_atom_site_ADP_E_13333
 _jana_atom_site_ADP_E_22222
 _jana_atom_site_ADP_E_22223
 _jana_atom_site_ADP_E_22233
 _jana_atom_site_ADP_E_22333
 _jana_atom_site_ADP_E_23333
 _jana_atom_site_ADP_E_33333
 ? ? ? ? ? ? ? ? ? ? ? ? ? ? ? ? ? ? ? ? ? ? ?

loop_
 _jana_atom_site_ADP_F_label
 _jana_atom_site_ADP_F_type_symbol
 _jana_atom_site_ADP_F_111111
 _jana_atom_site_ADP_F_111112
 _jana_atom_site_ADP_F_111113
 _jana_atom_site_ADP_F_111122
 _jana_atom_site_ADP_F_111123
 _jana_atom_site_ADP_F_111133
 _jana_atom_site_ADP_F_111222
 _jana_atom_site_ADP_F_111223
 _jana_atom_site_ADP_F_111233
 _jana_atom_site_ADP_F_111333
 _jana_atom_site_ADP_F_112222
 _jana_atom_site_ADP_F_112223
 _jana_atom_site_ADP_F_112233
 _jana_atom_site_ADP_F_112333
 _jana_atom_site_ADP_F_113333
 _jana_atom_site_ADP_F_122222
 _jana_atom_site_ADP_F_122223
 _jana_atom_site_ADP_F_122233
 _jana_atom_site_ADP_F_122333
 _jana_atom_site_ADP_F_123333
 _jana_atom_site_ADP_F_133333
 _jana_atom_site_ADP_F_222222
 _jana_atom_site_ADP_F_222223
 _jana_atom_site_ADP_F_222233
 _jana_atom_site_ADP_F_222333
 _jana_atom_site_ADP_F_223333
 _jana_atom_site_ADP_F_233333
 _jana_atom_site_ADP_F_333333
 ? ? ? ? ? ? ? ? ? ? ? ? ? ? ? ? ? ? ? ? ? ? ? ? ? ? ? ? ? ?


#=======================================================================

# 10. MOLECULAR GEOMETRY


loop_
 _geom_bond_atom_site_label_1
 _geom_bond_atom_site_label_2
 _geom_bond_site_symmetry_1
 _geom_bond_site_symmetry_2
 _geom_bond_distance
 _geom_bond_publ_flag
 ? ? ? ? ? ?

loop_
 _geom_angle_atom_site_label_1
 _geom_angle_atom_site_label_2
 _geom_angle_atom_site_label_3
 _geom_angle_site_symmetry_1
 _geom_angle_site_symmetry_2
 _geom_angle_site_symmetry_3
 _geom_angle
 _geom_angle_publ_flag
 ? ? ? ? ? ? ? ?

loop_
 _geom_torsion_atom_site_label_1
 _geom_torsion_atom_site_label_2
 _geom_torsion_atom_site_label_3
 _geom_torsion_atom_site_label_4
 _geom_torsion_site_symmetry_1
 _geom_torsion_site_symmetry_2
 _geom_torsion_site_symmetry_3
 _geom_torsion_site_symmetry_4
 _geom_torsion
 _geom_torsion_publ_flag
 ? ? ? ? ? ? ? ? ? ?

loop_
 _geom_hbond_atom_site_label_D
 _geom_hbond_atom_site_label_H
 _geom_hbond_atom_site_label_A
 _geom_hbond_site_symmetry_D
 _geom_hbond_site_symmetry_H
 _geom_hbond_site_symmetry_A
 _geom_hbond_distance_DH
 _geom_hbond_distance_HA
 _geom_hbond_distance_DA
 _geom_hbond_angle_DHA
 _geom_hbond_publ_flag
 ? ? ? ? ? ? ? ? ? ? ?


#=======================================================================

# 11. STRUCTURE-FACTOR LIST

loop_
 _refln_index_h
 _refln_index_k
 _refln_index_l
 _refln_F_squared_calc
 _refln_F_squared_meas
 _refln_F_squared_sigma
 _refln_observed_status
 ? ? ? ? ? ? ?

loop_
 _twin_refln_datum_id
 _twin_refln_individual_id
 _twin_refln_index_h
 _twin_refln_index_k
 _twin_refln_index_l
 _twin_refln_F_squared_calc
 _twin_refln_F_squared_meas
 _twin_refln_F_squared_sigma
 _twin_refln_include_status
 ? ? ? ? ? ? ? ? ?


#=======================================================================
data_RT
#=======================================================================

# 5. CHEMICAL DATA

_chemical_name_systematic
; ?
;
_chemical_name_common                              ?
_chemical_formula_moiety                           ?
_chemical_formula_structural                       ?
_chemical_formula_analytical                       ?
_chemical_formula_iupac                            ?
_chemical_formula_sum                              'O20 P4 W4'
_chemical_formula_weight                           1179.3
_chemical_melting_point                            ?
_chemical_compound_source                          ?
_chemical_absolute_configuration                   .

#=======================================================================

# 6. CRYSTAL DATA

_symmetry_cell_setting                             orthorhombic
_symmetry_space_group_name_H-M                     'P m c n'
_symmetry_space_group_name_Hall                    '-P -2xa;-2ybc;-2zabc'
_symmetry_Int_Tables_number                        62

loop_
 _space_group_symop_id
 _space_group_symop_operation_xyz
 1   x,y,z
 2   -x+1/2,-y+1/2,z+1/2
 3   -x,y+1/2,-z+1/2
 4   x+1/2,-y,-z
 5   -x,-y,-z
 6   x+1/2,y+1/2,-z+1/2
 7   x,-y+1/2,z+1/2
 8   -x+1/2,y,z

_cell_length_a                                     5.2279
_cell_length_b                                     6.55810(10)
_cell_length_c                                     11.1883(2)
_cell_angle_alpha                                  90
_cell_angle_beta                                   90
_cell_angle_gamma                                  90
_cell_volume                                       383.592(9)
_cell_formula_units_Z                              1

loop_
 _twin_individual_id
 _twin_individual_mass_fraction_refined
 _twin_individual_twin_matrix_11
 _twin_individual_twin_matrix_12
 _twin_individual_twin_matrix_13
 _twin_individual_twin_matrix_21
 _twin_individual_twin_matrix_22
 _twin_individual_twin_matrix_23
 _twin_individual_twin_matrix_31
 _twin_individual_twin_matrix_32
 _twin_individual_twin_matrix_33
 ? ? ? ? ? ? ? ? ? ? ?


_cell_measurement_reflns_used                      15803
_cell_measurement_theta_min                        3.56
_cell_measurement_theta_max                        37.04
_cell_measurement_temperature                      293
_cell_special_details
; ?
;

_exptl_crystal_density_diffrn                      5.105
_exptl_crystal_density_meas                        ?
_exptl_crystal_density_method                      ?
_exptl_crystal_F_000                               516

_exptl_absorpt_coefficient_mu                      30.42
_exptl_crystal_description                         ?
_exptl_crystal_size_max                            0.062
_exptl_crystal_size_mid                            0.041
_exptl_crystal_size_min                            0.014
_exptl_crystal_size_rad                            ?
_exptl_crystal_colour                              ?
_exptl_crystal_mosaicity                           ?
_exptl_crystal_mosaic_method                       ?
_exptl_absorpt_correction_type                     'multi-scan'
_exptl_absorpt_process_details
;
CrysAlisPro 1.171.40.26a (Rigaku Oxford Diffraction, 2018)
Empirical absorption correction using spherical harmonics,
 implemented in SCALE3 ABSPACK scaling algorithm.
;
_exptl_absorpt_correction_T_min                    0.265
_exptl_absorpt_correction_T_max                    1
loop_
 _exptl_crystal_face_index_h
 _exptl_crystal_face_index_k
 _exptl_crystal_face_index_l
 _exptl_crystal_face_perp_dist
 ? ? ? ?
_exptl_special_details                             ?

#=======================================================================

# 7. EXPERIMENTAL DATA


_diffrn_ambient_temperature                        293
_diffrn_source                                     'micro-focus sealed X-ray tube'
_diffrn_source_power                               ?
_diffrn_source_voltage                             ?
_diffrn_source_current                             ?
_diffrn_radiation_type                             'Mo K\a'
_diffrn_radiation_source                           'X-ray tube'
_diffrn_radiation_wavelength                       0.71073
_diffrn_radiation_monochromator                    'mirror'
_diffrn_measurement_details                        ?
_diffrn_measurement_device                         ?
_diffrn_measurement_device_type                    'XtaLAB Synergy, Dualflex, Eiger 1M'
_diffrn_detector                                   'CCD plate'
_diffrn_detector_area_resol_mean                   13.3333
_diffrn_measurement_method                         '\w scans'
_diffrn_measurement_specimen_support               ?

_diffrn_reflns_number                              33198
_diffrn_reflns_theta_min                           3.6
_diffrn_reflns_theta_max                           37.13
_diffrn_reflns_theta_full                          37.13
_diffrn_measured_fraction_theta_max                0.98
_diffrn_measured_fraction_theta_full               0.98
_diffrn_reflns_av_R_equivalents                    0.0516
_diffrn_reflns_av_unetI/netI                       0.0126
_diffrn_reflns_limit_h_min                         -8
_diffrn_reflns_limit_h_max                         8
_diffrn_reflns_limit_k_min                         -11
_diffrn_reflns_limit_k_max                         10
_diffrn_reflns_limit_l_min                         -18
_diffrn_reflns_limit_l_max                         18
_diffrn_reflns_reduction_process                   ?

_diffrn_standards_number                           ?
_diffrn_standards_interval_count                   ?
_diffrn_standards_interval_time                    ?
_diffrn_standards_decay_%                          ?
loop_
_diffrn_standard_refln_index_h
_diffrn_standard_refln_index_k
_diffrn_standard_refln_index_l
  ? ? ?

_diffrn_radiation_probe                            X-ray

#=======================================================================

# 8. REFINEMENT DATA

_refine_special_details
; ?
;

_reflns_number_total                               1047
_reflns_number_gt                                  952
_reflns_threshold_expression                       'I>3\s(I)'

_refine_ls_structure_factor_coef                   F
_refine_ls_R_factor_gt                             0.0208
_refine_ls_wR_factor_gt                            0.0319
_refine_ls_R_factor_all                            0.0234
_refine_ls_wR_factor_ref                           0.0335
_refine_ls_goodness_of_fit_ref                     1.3655
_refine_ls_goodness_of_fit_gt                      1.3647
_refine_ls_restrained_S_gt                         ?
_refine_ls_restrained_S_all                        ?
_refine_ls_number_reflns                           1047
_refine_ls_number_parameters                       41
_refine_ls_number_restraints                       0
_refine_ls_number_constraints                      0
_refine_ls_weighting_scheme                        sigma
_refine_ls_weighting_details                       'w=1/(\s^2^(F)+0.02F^2^)'
_refine_ls_hydrogen_treatment                      ?
_refine_ls_shift/su_max                            0.0403
_refine_ls_shift/su_mean                           0.0061
_refine_diff_density_max                           0.64
_refine_diff_density_min                           -0.68
_refine_ls_extinction_method
 'B-C type 1 Gaussian isotropic (Becker & Coppens, 1974)'
_refine_ls_extinction_coef                         180(30)
_refine_ls_extinction_expression                   ?
_refine_ls_abs_structure_details                   ?
_refine_ls_abs_structure_Flack                     ?
_refine_ls_abs_structure_Rogers                    ?

loop_
 _atom_type_symbol
 _atom_type_scat_dispersion_real
 _atom_type_scat_dispersion_imag
 _atom_type_scat_source
 O    0.0106  0.0060
 'International Tables Vol C tables 4.2.6.8 and 6.1.1.1'
 P    0.1023  0.0942
 'International Tables Vol C tables 4.2.6.8 and 6.1.1.1'
 W   -0.8490  6.8722
 'International Tables Vol C tables 4.2.6.8 and 6.1.1.1'

_computing_data_collection
 'CrysAlisPro 1.171.40.26a (Rigaku OD, 2018)'
_computing_cell_refinement
 'CrysAlisPro 1.171.40.26a (Rigaku OD, 2018)'
_computing_data_reduction
 'CrysAlisPro 1.171.40.26a (Rigaku OD, 2018)'
_computing_structure_solution                      ?
_computing_structure_refinement                    ?
_computing_molecular_graphics                      ?
_computing_publication_material                    ?

loop_
 _restr_distance_atom_site_label_1
 _restr_distance_site_symmetry_1
 _restr_distance_atom_site_label_2
 _restr_distance_site_symmetry_2
 _restr_distance_target
 _restr_distance_target_weight_param
 ? ? ? ? ? ?

loop_
 _restr_angle_atom_site_label_1
 _restr_angle_site_symmetry_1
 _restr_angle_atom_site_label_2
 _restr_angle_site_symmetry_2
 _restr_angle_atom_site_label_3
 _restr_angle_site_symmetry_3
 _restr_angle_target
 _restr_angle_target_weight_param
 ? ? ? ? ? ? ? ?

loop_
 _restr_torsion_atom_site_label_1
 _restr_torsion_site_symmetry_1
 _restr_torsion_atom_site_label_2
 _restr_torsion_site_symmetry_2
 _restr_torsion_atom_site_label_3
 _restr_torsion_site_symmetry_3
 _restr_torsion_atom_site_label_4
 _restr_torsion_site_symmetry_4
 _restr_torsion_angle_target
 _restr_torsion_weight_param
 ? ? ? ? ? ? ? ? ? ?

loop_
 _restr_equal_distance_atom_site_label_1
 _restr_equal_distance_site_symmetry_1
 _restr_equal_distance_atom_site_label_2
 _restr_equal_distance_site_symmetry_2
 _restr_equal_distance_class_class_id
 _restr_equal_distance_class_target_weight_param
 ? ? ? ? ? ?

loop_
 _restr_equal_angle_atom_site_label_1
 _restr_equal_angle_site_symmetry_1
 _restr_equal_angle_atom_site_label_2
 _restr_equal_angle_site_symmetry_2
 _restr_equal_angle_atom_site_label_3
 _restr_equal_angle_site_symmetry_3
 _restr_equal_angle_class_class_id
 _restr_equal_angle_class_target_weight_param
 ? ? ? ? ? ? ? ?

loop_
 _restr_equal_torsion_atom_site_label_1
 _restr_equal_torsion_site_symmetry_1
 _restr_equal_torsion_atom_site_label_2
 _restr_equal_torsion_site_symmetry_2
 _restr_equal_torsion_atom_site_label_3
 _restr_equal_torsion_site_symmetry_3
 _restr_equal_torsion_atom_site_label_4
 _restr_equal_torsion_site_symmetry_4
 _restr_equal_torsion_class_class_id
 _restr_equal_torsion_class_target_weight_param
 ? ? ? ? ? ? ? ? ? ?


#=======================================================================

# 9. ATOMIC COORDINATES AND DISPLACEMENT PARAMETERS

loop_
 _atom_site_label
 _atom_site_type_symbol
 _atom_site_fract_x
 _atom_site_fract_y
 _atom_site_fract_z
 _atom_site_adp_type
 _atom_site_U_iso_or_equiv
 _atom_site_site_symmetry_multiplicity
 _atom_site_occupancy
 _atom_site_calc_flag
 _atom_site_refinement_flags
 _atom_site_disorder_assembly
 _atom_site_disorder_group
  W1 W 0.25 -0.16856(2) 0.438764(14) Uani 0.00570(7) 4 1 d . . .
  P1 P 0.25 0.47107(16) 0.65538(10) Uani 0.0067(2) 4 1 d . . .
  O1 O 0.25 0.6695(5) 0.5859(4) Uani 0.0248(14) 4 1 d . . .
  O2 O 0.25 0.5209(6) 0.7871(3) Uani 0.0188(10) 4 1 d . . .
  O3 O 0.0124(9) 0.3535(7) 0.6264(4) Uani 0.0561(15) 8 1 d . . .
  O4 O 0 1 0.5 Uani 0.0283(12) 4 1 d . . .

loop_
 _atom_site_aniso_label
 _atom_site_aniso_type_symbol
 _atom_site_aniso_U_11
 _atom_site_aniso_U_22
 _atom_site_aniso_U_33
 _atom_site_aniso_U_12
 _atom_site_aniso_U_13
 _atom_site_aniso_U_23
 W1 W 0.00407(11) 0.00787(11) 0.00515(12) 0 0 -0.00048(4)
 P1 P 0.0073(4) 0.0081(4) 0.0046(4) 0 0 -0.0002(3)
 O1 O 0.043(3) 0.0158(19) 0.0151(18) 0 0 0.0100(12)
 O2 O 0.029(2) 0.0235(17) 0.0041(14) 0 0 -0.0051(11)
 O3 O 0.069(3) 0.077(3) 0.0227(19) -0.065(2) -0.0160(18) 0.0059(16)
 O4 O 0.031(2) 0.044(3) 0.0098(16) 0.0272(19) 0.0098(15) 0.0107(15)

loop_
 _atom_site_anharmonic_ADP_atom_site_label
 _atom_site_anharmonic_ADP_tens_elem
 _atom_site_anharmonic_ADP_coeff
 ? ? ?


#=======================================================================

# 10. MOLECULAR GEOMETRY


loop_
 _geom_bond_atom_site_label_1
 _geom_bond_atom_site_label_2
 _geom_bond_site_symmetry_1
 _geom_bond_site_symmetry_2
 _geom_bond_distance
 _geom_bond_publ_flag
  W1 W1 . 4_456 3.68757(16) ?
  W1 W1 . 4_556 3.68757(16) ?

loop_
 _geom_angle_atom_site_label_1
 _geom_angle_atom_site_label_2
 _geom_angle_atom_site_label_3
 _geom_angle_site_symmetry_1
 _geom_angle_site_symmetry_2
 _geom_angle_site_symmetry_3
 _geom_angle
 _geom_angle_publ_flag
 ? ? ? ? ? ? ? ?

loop_
 _geom_torsion_atom_site_label_1
 _geom_torsion_atom_site_label_2
 _geom_torsion_atom_site_label_3
 _geom_torsion_atom_site_label_4
 _geom_torsion_site_symmetry_1
 _geom_torsion_site_symmetry_2
 _geom_torsion_site_symmetry_3
 _geom_torsion_site_symmetry_4
 _geom_torsion
 _geom_torsion_publ_flag
   O3s1t0,1,0 O2s3t0,0,1 O4s4t-1,2,1 O1s4t-1,2,1 1_565 3_556 4_476 4_476 -0. ?
   O1s4t-1,2,1 O4 O2s3t0,0,1 O3s8t-1,1,0 4_476 . 3_556 8_465 0.86(12) ?
   O4 O3s1t0,1,0 O3s8t-1,1,0 O4s4t-1,2,1 . 1_565 8_465 4_476 0.00 ?

loop_
 _geom_hbond_atom_site_label_D
 _geom_hbond_atom_site_label_H
 _geom_hbond_atom_site_label_A
 _geom_hbond_site_symmetry_D
 _geom_hbond_site_symmetry_H
 _geom_hbond_site_symmetry_A
 _geom_hbond_distance_DH
 _geom_hbond_distance_HA
 _geom_hbond_distance_DA
 _geom_hbond_angle_DHA
 _geom_hbond_publ_flag
 ? ? ? ? ? ? ? ? ? ? ?


#=======================================================================

# 11. STRUCTURE-FACTOR LIST

loop_
 _refln_index_h
 _refln_index_k
 _refln_index_l
 _refln_F_squared_calc
 _refln_F_squared_meas
 _refln_F_squared_sigma
 _refln_observed_status
   2   0   0 74207.20 66245.40   605.95 o
   4   0   0 65116.50 59185.20   579.48 o
   6   0   0 26891.80 25508.70   330.21 o
   8   0   0 15586.00 14777.80   243.81 o
   1   1   0 60532.30 68567.80   501.75 o
   3   1   0 40640.90 41391.80   333.43 o
   5   1   0 19374.00 18649.20   157.22 o
   7   1   0 11565.50 11233.20   146.75 o
   0   2   0  4859.86  5257.77    74.74 o
   2   2   0  7702.65  7326.63    70.97 o
   4   2   0  3411.47  3315.80    46.28 o
   6   2   0  3095.93  3278.92    53.63 o
   8   2   0  1583.81  1513.12    55.43 o
   1   3   0   320.26   301.04    11.08 o
   3   3   0   524.14   500.51    14.78 o
   5   3   0   188.48   155.08    14.77 o
   7   3   0   119.55   153.23    20.31 o
   0   4   0  4810.98  5413.83    96.54 o
   2   4   0  3285.93  3192.86    38.89 o
   4   4   0  3049.80  2680.61    42.55 o
   6   4   0  1743.56  1772.01    42.50 o
   8   4   0  1193.67  1209.88    77.58 o
   1   5   0 30331.50 27828.90   273.09 o
   3   5   0 23432.60 23069.00   230.93 o
   5   5   0 15016.20 15646.70   197.38 o
   7   5   0  9067.71  8762.19   140.97 o
   0   6   0 37305.70 38749.90   487.91 o
   2   6   0 26802.90 26345.60   214.39 o
   4   6   0 22912.40 23287.40   243.22 o
   6   6   0 12333.40 13733.00   185.81 o
   1   7   0 12490.40 12671.80   137.70 o
   3   7   0 11720.70 12283.50   139.40 o
   5   7   0  6363.85  6527.34   103.73 o
   0   8   0  4437.33  4347.37    94.39 o
   2   8   0  4851.57  5036.61    72.19 o
   4   8   0  2911.46  2902.68    62.86 o
   6   8   0  2858.29  3385.13   201.52 o
   1   9   0   596.16   529.97    27.70 o
   3   9   0   456.15   476.38    29.54 o
   5   9   0   382.21   428.35    72.01 o
   0  10   0  1504.90  1191.60    62.81 o
   2  10   0  1439.55  1477.90    53.57 o
   0   1   1  9274.34  8838.27    67.23 o
   1   1   1 14319.80 14953.20    65.42 o
   2   1   1  6368.00  6198.28    33.61 o
   3   1   1  6893.39  6798.05    46.54 o
   4   1   1  5168.38  5096.41    38.95 o
   5   1   1  3088.00  3047.03    29.60 o
   6   1   1  2607.69  2555.15    33.28 o
   7   1   1  1501.50  1570.36    31.41 o
   8   1   1  1803.98  1917.95    40.65 o
   0   2   1  3119.63  3353.19    35.34 o
   1   2   1 35940.90 35433.00   158.55 o
   2   2   1  8727.37  8987.50    57.97 o
   3   2   1 25917.60 25197.10   148.11 o
   4   2   1  2261.07  2324.85    25.89 o
   5   2   1 16012.00 15793.00   102.65 o
   6   2   1  1826.96  1762.96    25.87 o
   7   2   1  9526.68  9828.58    87.21 o
   8   2   1   892.41   964.05    33.24 o
   0   3   1 30901.20 32092.20   230.57 o
   1   3   1  3097.39  2968.89    25.96 o
   2   3   1 49269.60 49262.30   295.41 o
   3   3   1  1818.09  1738.26    22.19 o
   4   3   1 22901.90 22906.50   150.32 o
   5   3   1  1719.84  1703.90    27.72 o
   6   3   1 17742.70 17476.60   128.67 o
   7   3   1   919.85   947.45    25.86 o
   8   3   1  9113.70  9918.05   120.57 o
   0   4   1  6347.68  6650.74    72.53 o
   1   4   1 21925.50 20248.20   139.97 o
   2   4   1  7096.41  7002.46    53.91 o
   3   4   1 14204.50 14014.70    97.13 o
   4   4   1  3993.88  4030.04    40.73 o
   5   4   1 12455.50 12918.30   104.17 o
   6   4   1  2568.47  2344.04    36.97 o
   7   4   1  6419.68  6162.50    74.09 o
   8   4   1  1409.33  1533.31    66.50 o
   0   5   1  7770.98  8520.99    87.39 o
   1   5   1  4026.66  3810.86    38.91 o
   2   5   1  4600.47  4691.62    42.62 o
   3   5   1  2177.78  2179.84    29.58 o
   4   5   1  5107.04  5117.15    55.56 o
   5   5   1  1864.63  2145.49    35.11 o
   6   5   1  2362.24  2223.55    38.81 o
   7   5   1   744.15   688.82    27.70 o
   0   6   1    33.20    60.92    12.92 o
   1   6   1   537.41   563.25    14.77 o
   2   6   1   150.51   120.00    11.08 o
   3   6   1   415.04   363.75    14.77 o
   4   6   1    16.40    33.23    11.08 <
   5   6   1   241.41   282.47    16.62 o
   6   6   1    83.93    75.69    16.61 o
   7   6   1   177.46   131.08    22.15 o
   0   7   1  2623.90  2686.77    49.93 o
   1   7   1   975.87   995.60    22.17 o
   2   7   1  2269.70  2234.90    33.27 o
   3   7   1   748.20   867.98    24.01 o
   4   7   1  1747.49  1958.62    35.11 o
   5   7   1   529.86   502.25    22.16 o
   6   7   1  1315.54  1398.37    36.95 o
   0   8   1   700.27   740.53    31.39 o
   1   8   1  9584.02 10008.30    90.95 o
   2   8   1   741.49   683.29    22.16 o
   3   8   1  8116.92  8658.91    83.44 o
   4   8   1   451.27   492.99    22.16 o
   5   8   1  6044.35  6083.41    81.48 o
   6   8   1   439.22   378.51    49.85 o
   0   9   1  8289.46  8499.96   116.82 o
   1   9   1  1664.25  1655.48    35.10 o
   2   9   1  8280.68  8577.30    85.29 o
   3   9   1  1291.02  1174.84    31.40 o
   4   9   1  6246.61  6473.00    83.34 o
   5   9   1  1152.95  1023.30    86.81 o
   0  10   1  1660.50  1513.18    48.04 o
   1  10   1  4519.78  4276.25    57.36 o
   2  10   1  1512.36  1444.71    36.95 o
   3  10   1  3789.89  3368.28    72.14 o
   0   0   2 38487.40 41633.70   454.91 o
   1   0   2 15691.70 15608.50   104.28 o
   2   0   2 17167.20 16500.10   104.64 o
   3   0   2 14169.20 13987.60   123.93 o
   4   0   2 16346.00 15536.40   140.49 o
   5   0   2  7719.82  7471.05    77.96 o
   6   0   2  7929.83  7567.62    94.60 o
   7   0   2  5096.67  4866.58    85.15 o
   8   0   2  5190.90  5199.58   111.06 o
   0   1   2 38107.40 39557.90   272.20 o
   1   1   2 29372.60 30618.30   128.91 o
   2   1   2 12470.20 11511.80    60.30 o
   3   1   2 19430.30 19087.10   113.29 o
   4   1   2 14264.40 14109.10    91.59 o
   5   1   2 10547.80 10302.80    78.11 o
   6   1   2  7256.46  7362.24    64.89 o
   7   1   2  6149.27  6113.97    70.38 o
   8   1   2  4340.03  4114.87    64.76 o
   0   2   2 12597.50 12962.70    89.11 o
   1   2   2  9616.80  9287.48    45.10 o
   2   2   2 16889.10 17177.40    98.30 o
   3   2   2  9453.47  9101.42    59.67 o
   4   2   2  5841.99  5841.32    44.52 o
   5   2   2  4714.97  4405.68    42.59 o
   6   2   2  4238.20  4250.76    46.26 o
   7   2   2  3123.54  3152.70    44.38 o
   8   2   2  1835.86  1908.74    46.19 o
   0   3   2   742.47   839.01    18.48 o
   1   3   2    39.98    51.69     5.54 o
   2   3   2    19.98    24.00     5.54 o
   3   3   2     0.43    14.77     5.54 <
   4   3   2   232.24   228.94     9.23 o
   5   3   2    14.19    24.00     9.23 <
   6   3   2    14.65    14.77    11.08 <
   7   3   2     0.80    16.61    12.92 <
   8   3   2    21.87    46.15    18.46 <
   0   4   2  5933.94  6422.95    72.48 o
   1   4   2  5954.27  5512.53    44.59 o
   2   4   2  7934.63  8078.28    59.52 o
   3   4   2  4346.11  4155.28    37.05 o
   4   4   2  3343.74  3241.70    35.16 o
   5   4   2  3194.81  3512.33    40.69 o
   6   4   2  2580.50  2588.06    40.67 o
   7   4   2  1838.63  1607.56    35.11 o
   8   4   2  1129.59  1126.72    64.65 o
   0   5   2  7097.12  7804.79    85.46 o
   1   5   2 11577.50 11057.80    74.59 o
   2   5   2  3961.90  4222.24    40.74 o
   3   5   2  8206.03  8468.99    64.99 o
   4   5   2  4919.28  4649.74    50.00 o
   5   5   2  5849.00  5999.23    64.83 o
   6   5   2  2484.86  2918.70    44.36 o
   7   5   2  3229.03  3332.13    53.62 o
   0   6   2 12848.00 13636.80   136.05 o
   1   6   2  8416.02  8619.93    68.72 o
   2   6   2  9661.54  9488.33    81.76 o
   3   6   2  8149.65  8763.72    76.08 o
   4   6   2  8383.90  8837.41    81.62 o
   5   6   2  4646.09  4763.66    59.22 o
   6   6   2  4937.59  5274.82    66.63 o
   7   6   2  3951.54  4269.44    83.24 o
   0   7   2 10638.30 11038.20   130.10 o
   1   7   2  8917.92  9278.31    76.11 o
   2   7   2  9468.87 10012.80    83.55 o
   3   7   2  7717.45  8006.53    76.02 o
   4   7   2  7197.77  7266.78    75.99 o
   5   7   2  5043.38  5215.95    64.78 o
   6   7   2  5051.71  5647.12    75.89 o
   0   8   2  2691.28  2860.15    53.62 o
   1   8   2  2055.31  2044.05    33.27 o
   2   8   2  2836.23  2934.21    42.52 o
   3   8   2  2021.55  2321.10    40.66 o
   4   8   2  1841.58  1808.98    35.11 o
   5   8   2  1226.41  1023.33    33.25 o
   6   8   2  1506.16  1489.05   112.69 o
   0   9   2    95.21    60.92    18.46 o
   1   9   2    28.78    31.38    14.77 <
   2   9   2    45.99    71.99    14.77 o
   3   9   2    13.50    35.07    16.61 <
   4   9   2    76.41    84.92    20.31 o
   5   9   2    28.78    46.15    51.69 <
   0  10   2   591.21   596.44    35.08 o
   1  10   2   429.67   417.29    22.16 o
   2  10   2   628.35   674.00    29.55 o
   3  10   2   408.54   352.66    29.54 o
   0   1   3 15702.10 16289.90    93.97 o
   1   1   3 13048.60 12995.60    51.20 o
   2   1   3  1504.96  1263.67     9.25 o
   3   1   3  9052.71  8659.01    54.07 o
   4   1   3  4861.75  4847.28    37.07 o
   5   1   3  5440.07  5215.96    44.47 o
   6   1   3  1511.93  1481.80    24.02 o
   7   1   3  3172.03  3300.73    44.38 o
   8   1   3  1126.98  1110.09    33.25 o
   0   2   3 30830.40 31948.40   183.48 o
   1   2   3  4081.98  3856.48    20.44 o
   2   2   3 37487.40 38267.80   195.68 o
   3   2   3  3420.11  3384.38    27.79 o
   4   2   3 17554.10 17499.60   104.84 o
   5   2   3  1843.71  1887.06    24.03 o
   6   2   3 11512.30 11038.50    89.20 o
   7   2   3  1300.27  1280.16    27.71 o
   8   2   3  6202.92  6276.54    83.34 o
   0   3   3  5297.82  5878.23    52.07 o
   1   3   3 48556.00 49147.10   245.39 o
   2   3   3  3943.78  3780.38    29.66 o
   3   3   3 30167.10 29876.30   180.17 o
   4   3   3  2501.25  2404.26    27.74 o
   5   3   3 19713.90 19807.10   134.58 o
   6   3   3  1644.18  1786.72    31.41 o
   7   3   3 10403.90 10419.00    94.67 o
   8   3   3   907.62   892.03    31.40 o
   0   4   3 30646.10 32402.40   251.77 o
   1   4   3  8531.56  7957.70    55.87 o
   2   4   3 29175.10 29563.30   164.93 o
   3   4   3  7050.48  6870.33    51.98 o
   4   4   3 17795.80 17770.90   123.32 o
   5   4   3  3862.13  3817.10    44.41 o
   6   4   3 10795.00 10731.30    94.70 o
   7   4   3  2346.11  2280.76    40.66 o
   8   4   3  6260.81  6262.06   240.78 o
   0   5   3  3407.99  3623.34    48.14 o
   1   5   3  8647.05  8304.61    57.65 o
   2   5   3  2009.39  2076.29    27.73 o
   3   5   3  5801.82  5888.52    53.75 o
   4   5   3  2001.55  1927.76    29.57 o
   5   5   3  4704.13  5001.20    55.53 o
   6   5   3  1033.19  1189.47    27.70 o
   7   5   3  2516.41  2406.66    46.21 o
   0   6   3    27.83    48.00    11.08 o
   1   6   3   383.74   428.38    12.93 o
   2   6   3     3.10    16.61     9.23 <
   3   6   3   123.26    99.69    12.92 o
   4   6   3    44.35    40.61    11.08 o
   5   6   3   232.31   378.47    18.46 o
   6   6   3     1.75     3.69    14.77 <
   7   6   3    22.23    57.23    38.77 <
   0   7   3   991.50   986.37    27.71 o
   1   7   3  2936.80  3036.65    35.14 o
   2   7   3   386.54   492.99    18.46 o
   3   7   3  2380.02  2391.95    36.97 o
   4   7   3   788.32   731.32    22.16 o
   5   7   3  1807.16  1781.23    35.11 o
   6   7   3   177.93   269.54    20.31 o
   0   8   3  7285.32  7194.04    81.56 o
   1   8   3   350.71   348.96    14.77 o
   2   8   3  6931.39  7251.11    68.56 o
   3   8   3   454.30   498.54    20.31 o
   4   8   3  5090.21  4971.71    61.08 o
   5   8   3   208.12   217.85    22.15 o
   6   8   3  3833.42  3577.43   283.01 o
   0   9   3  1774.09  1631.55    44.35 o
   1   9   3  9491.69  9243.50    87.20 o
   2   9   3  1814.16  1893.95    35.11 o
   3   9   3  7761.19  7534.72    79.70 o
   4   9   3  1281.15  1184.07    36.94 o
   0  10   3  6628.31  5888.92    92.62 o
   1  10   3  2129.69  2038.40    40.66 o
   2  10   3  6113.18  5842.90    72.23 o
   3  10   3  1785.84  1657.41    66.52 o
   0  11   3   246.85   228.93   125.54 <
   0   0   4  1924.20  1948.03    29.66 o
   1   0   4 55089.10 55736.30   315.57 o
   2   0   4    31.24    31.38     3.69 o
   3   0   4 43445.50 41966.40   318.72 o
   4   0   4   204.43   228.94    11.08 o
   5   0   4 26829.90 25905.10   223.68 o
   6   0   4   101.57   151.38    14.77 o
   7   0   4 16338.00 16225.80   178.78 o
   8   0   4    18.40    14.77    25.84 <
   0   1   4 36375.10 36577.40   211.53 o
   1   1   4    52.98    62.77     1.85 o
   2   1   4 31291.00 31318.30   146.24 o
   3   1   4     1.95    12.92     3.69 o
   4   1   4 20978.10 20671.20   122.05 o
   5   1   4    59.71    70.15     7.38 o
   6   1   4 13149.50 13054.40    96.73 o
   7   1   4    20.22    27.69    11.08 <
   8   1   4  7612.46  7684.23    94.52 o
   0   2   4   208.43   293.61     9.23 o
   1   2   4 10185.60  9968.82    46.84 o
   2   2   4  1041.22  1047.98    11.09 o
   3   2   4  7127.00  7042.37    46.47 o
   4   2   4    45.12    49.84     5.54 o
   5   2   4  4530.64  4486.02    40.73 o
   6   2   4   234.92   179.08    12.92 o
   7   2   4  2636.80  2706.33    40.67 o
   8   2   4    56.40    97.84    16.61 o
   0   3   4   582.15   668.73    14.78 o
   1   3   4   125.79   138.47     5.54 o
   2   3   4   461.40   465.41     9.23 o
   3   3   4   413.92   373.02     9.23 o
   4   3   4   247.71   260.33     9.23 o
   5   3   4    13.40     7.38     9.23 <
   6   3   4   143.50   129.23    12.92 o
   7   3   4    63.74   132.91    14.77 o
   8   3   4    63.48    46.15    25.84 <
   0   4   4   145.36   217.86    12.92 o
   1   4   4  5542.46  5066.77    37.12 o
   2   4   4   899.53   901.55    14.78 o
   3   4   4  4352.41  4400.68    38.89 o
   4   4   4     5.21    11.08     7.38 <
   5   4   4  2782.53  2814.20    36.98 o
   6   4   4   234.50   199.39    14.77 o
   7   4   4  1826.60  1908.73    36.96 o
   0   5   4 23838.80 25194.80   199.57 o
   1   5   4   249.15   232.64    11.08 o
   2   5   4 21748.50 21875.10   138.84 o
   3   5   4   351.95   332.36    12.92 o
   4   5   4 15553.70 15861.10   115.54 o
   5   5   4    22.94    24.00    11.08 <
   6   5   4 10267.30 10761.80   100.23 o
   7   5   4    89.55   114.46    18.46 o
   0   6   4    15.23    25.84    11.08 <
   1   6   4 21773.10 22482.60   134.92 o
   2   6   4    21.66    60.92    11.08 o
   3   6   4 18226.00 19271.10   138.13 o
   4   6   4     5.48    24.00    12.92 <
   5   6   4 13082.40 13692.00   118.98 o
   6   6   4     5.84    20.31    14.77 <
   7   6   4  8580.12  9081.01   252.20 o
   0   7   4 10198.90 10740.90   105.89 o
   1   7   4   335.82   365.58    14.77 o
   2   7   4  9243.23  9677.60    79.81 o
   3   7   4   185.27   132.92    14.77 o
   4   7   4  7532.34  7847.90    77.85 o
   5   7   4   236.58   240.01    18.46 o
   6   7   4  5557.50  5918.96    72.21 o
   0   8   4     0.33    29.54    14.77 <
   1   8   4  4247.61  4451.99    48.11 o
   2   8   4     6.13     5.54    12.92 <
   3   8   4  3623.49  3649.22    48.09 o
   4   8   4     6.12     0.00    16.61 <
   5   8   4  2748.04  2687.95    49.91 o
   0   9   4   511.61   445.00    25.85 o
   1   9   4   126.64    97.84    14.77 o
   2   9   4   475.61   446.84    20.31 o
   3   9   4   130.08   162.46    18.46 o
   4   9   4   340.13   288.02    22.16 o
   0  10   4    10.69   -18.46    22.15 <
   1  10   4  1268.11  1121.26    31.40 o
   2  10   4     0.17    33.23    16.61 <
   3  10   4  1112.20   834.87    68.34 o
   0   1   5   206.49   299.14     7.39 o
   1   1   5  6438.58  6309.07    29.81 o
   2   1   5  2147.44  2080.22    14.81 o
   3   1   5  4323.87  4198.49    31.51 o
   4   1   5   184.98   186.47     7.38 o
   5   1   5  2600.38  2633.12    29.59 o
   6   1   5   679.07   670.35    18.47 o
   7   1   5  1630.40  1550.13    29.56 o
   8   1   5   244.34   280.62    20.31 o
   0   2   5 47888.60 49224.30   295.03 o
   1   2   5  2438.63  2347.99    16.67 o
   2   2   5 27031.00 26387.80   134.93 o
   3   2   5  1646.10  1573.25    18.49 o
   4   2   5 22825.30 22525.70   138.92 o
   5   2   5  1726.27  1689.07    24.02 o
   6   2   5 11903.30 11784.10    94.78 o
   7   2   5   879.71   940.04    24.01 o
   8   2   5  7089.87  6757.58    87.09 o
   0   3   5  4188.38  4325.27    46.37 o
   1   3   5 45639.00 44268.00   228.60 o
   2   3   5  3707.28  3573.52    29.64 o
   3   3   5 35432.50 34855.90   195.64 o
   4   3   5  2849.37  2894.69    31.44 o
   5   3   5 21668.90 21751.40   144.01 o
   6   3   5  1544.06  1424.46    27.71 o
   7   3   5 13046.10 12765.90   115.24 o
   8   3   5  1108.93  1300.33    64.65 o
   0   4   5 19792.60 21037.80   176.76 o
   1   4   5  3196.54  3206.52    27.77 o
   2   4   5 15703.20 16153.30    97.24 o
   3   4   5  2199.93  2224.29    25.89 o
   4   4   5 12162.00 11815.90    85.58 o
   5   4   5  1855.47  1894.16    29.57 o
   6   4   5  7498.41  7958.83    79.70 o
   7   4   5  1068.14  1086.05    29.55 o
   0   5   5   279.02   317.58    14.77 o
   1   5   5  5011.61  5046.06    42.62 o
   2   5   5   734.09   762.79    16.62 o
   3   5   5  4794.57  5075.81    48.15 o
   4   5   5   395.63   411.75    14.77 o
   5   5   5  2531.97  2362.48    36.97 o
   6   5   5   376.47   341.57    18.46 o
   7   5   5  2100.40  2286.01    46.20 o
   0   6   5   887.33   866.28    24.01 o
   1   6   5    17.26    31.38     9.23 o
   2   6   5  1031.65  1030.73    22.17 o
   3   6   5    55.99    77.53    11.08 o
   4   6   5   475.15   502.24    18.46 o
   5   6   5     0.14    11.08    12.92 <
   6   6   5   464.85   463.45    22.16 o
   7   6   5     7.90   -14.77    84.92 <
   0   7   5   152.54   186.46    14.77 o
   1   7   5  2297.17  2430.79    31.42 o
   2   7   5   459.07   437.61    16.62 o
   3   7   5  1903.90  1785.11    31.42 o
   4   7   5   103.64   155.07    16.61 o
   5   7   5  1348.36  1518.47    36.95 o
   6   7   5   309.05   247.40    27.69 o
   0   8   5 11708.60 11395.20   117.06 o
   1   8   5   626.27   685.09    18.47 o
   2   8   5 10068.70 10906.50    90.95 o
   3   8   5   441.62   419.14    20.31 o
   4   8   5  8294.31  7581.34    79.73 o
   5   8   5   615.22   664.77    27.70 o
   0   9   5  1115.70  1032.51    33.25 o
   1   9   5  8434.67  8151.34    77.88 o
   2   9   5   924.08   921.59    25.86 o
   3   9   5  7498.14  7511.40    77.84 o
   4   9   5   900.25   895.72    35.09 o
   0  10   5  3934.84  3446.21    73.99 o
   1  10   5   767.91   723.91    25.85 o
   2  10   5  3778.38  3758.54    70.29 o
   3  10   5   685.25   640.79    96.03 o
   0   0   6 13980.40 14017.50   206.97 o
   1   0   6 37786.20 37936.10   232.33 o
   2   0   6 18803.40 18792.20   128.12 o
   3   0   6 24964.10 24004.30   196.31 o
   4   0   6  7859.73  7616.60    77.99 o
   5   0   6 15507.90 15202.10   139.81 o
   6   0   6  6058.13  6018.13    81.50 o
   7   0   6  8638.62  9111.07   126.11 o
   8   0   6  3096.28  3104.48    73.96 o
   0   1   6 14278.30 13761.70   110.97 o
   1   1   6 20605.20 20520.90    90.88 o
   2   1   6 21278.10 20934.90   103.83 o
   3   1   6 14616.30 14096.70    86.01 o
   4   1   6 10144.20  9986.87    70.67 o
   5   1   6  8564.70  8329.39    66.81 o
   6   1   6  7099.56  6851.86    64.87 o
   7   1   6  4863.81  4782.36    55.52 o
   8   1   6  3948.57  4180.64    62.89 o
   0   2   6 14457.90 14117.00    93.88 o
   1   2   6  3496.36  3232.01    20.39 o
   2   2   6  7378.95  7153.12    46.49 o
   3   2   6  1969.37  2009.87    24.04 o
   4   2   6  6886.69  6826.28    53.79 o
   5   2   6  2232.75  2336.51    29.58 o
   6   2   6  3216.37  3167.81    42.53 o
   7   2   6  1138.22  1056.53    25.86 o
   8   2   6  1995.21  1936.63    57.29 o
   0   3   6   203.33   232.64     9.23 o
   1   3   6   133.93   134.77     5.54 o
   2   3   6    12.04    33.23     5.54 o
   3   3   6    71.54    73.84     7.38 o
   4   3   6   136.21   145.85     9.23 o
   5   3   6    58.27    70.15    11.08 o
   6   3   6    14.58    29.54    11.08 <
   7   3   6    15.29    49.84    14.77 o
   0   4   6  7181.50  7379.87    74.30 o
   1   4   6  1686.64  1743.23    20.33 o
   2   4   6  4347.04  4352.73    38.90 o
   3   4   6  1590.21  1631.81    24.02 o
   4   4   6  4128.26  3990.19    40.72 o
   5   4   6  1156.85  1051.05    24.01 o
   6   4   6  1930.29  1988.33    35.11 o
   7   4   6   776.75   927.06    27.70 o
   0   5   6  8785.53  9093.57    91.05 o
   1   5   6  5700.02  5961.42    50.05 o
   2   5   6 10935.70 10355.90    78.12 o
   3   5   6  4977.71  5342.50    50.00 o
   4   5   6  6120.94  6600.79    64.84 o
   5   5   6  2897.46  2795.55    40.68 o
   6   5   6  5150.41  4892.25    61.08 o
   7   5   6  2292.11  2474.77    53.60 o
   0   6   6  7994.82  8207.52    85.36 o
   1   6   6 13049.00 13708.20    94.94 o
   2   6   6  8447.66  8482.08    70.51 o
   3   6   6  9572.62  9725.29    83.53 o
   4   6   6  5214.49  5452.14    62.94 o
   5   6   6  7910.37  8438.43    83.42 o
   6   6   6  4251.40  4440.30    61.05 o
   0   7   6  6741.71  6940.68    83.40 o
   1   7   6  9604.56  9983.36    74.25 o
   2   7   6  6024.06  6357.12    61.13 o
   3   7   6  7412.73  7330.66    70.43 o
   4   7   6  4822.72  4989.61    64.78 o
   5   7   6  5599.24  5883.88    75.91 o
   6   7   6  3097.30  3100.80    92.45 o
   0   8   6  2387.19  2436.19    46.21 o
   1   8   6  2202.15  2291.77    33.27 o
   2   8   6  1813.51  1888.43    31.41 o
   3   8   6  1701.73  1483.66    31.41 o
   4   8   6  1664.38  1622.19    35.10 o
   5   8   6  1531.26  1529.71    48.03 o
   0   9   6   170.27   132.92    20.31 o
   1   9   6    53.08    75.69    12.92 o
   2   9   6   133.44   166.15    16.61 o
   3   9   6    26.59    14.77    16.61 <
   4   9   6   161.09   136.61    35.08 o
   0  10   6   511.05   441.31    33.24 o
   1  10   6   541.23   480.09    27.70 o
   2  10   6   406.59   385.89    33.23 o
   0   1   7 15484.30 14863.90   142.74 o
   1   1   7  3043.87  2944.70    18.52 o
   2   1   7 14093.40 13566.60    72.96 o
   3   1   7  2657.60  2499.30    24.05 o
   4   1   7  8426.21  8249.68    63.13 o
   5   1   7  1456.75  1444.83    22.17 o
   6   1   7  5463.90  5391.73    53.70 o
   7   1   7   971.99   956.71    25.86 o
   8   1   7  2703.38  2628.75    70.25 o
   0   2   7  5579.30  5343.33    46.42 o
   1   2   7 18524.80 17276.30    84.60 o
   2   2   7  2273.75  2286.25    20.35 o
   3   2   7 14005.80 13774.90    93.30 o
   4   2   7  2977.23  2841.09    31.44 o
   5   2   7 10084.10 10260.20    81.71 o
   6   2   7  1560.49  1624.00    29.56 o
   7   2   7  6011.37  5738.89    62.96 o
   8   2   7  1054.92  1017.70    79.42 o
   0   3   7 21528.90 21608.00   156.24 o
   1   3   7  3333.56  3291.84    25.92 o
   2   3   7 11141.60 11151.80    74.51 o
   3   3   7  3322.28  3323.32    33.31 o
   4   3   7 13763.90 13311.00    96.83 o
   5   3   7  1982.59  2016.26    31.42 o
   6   3   7  7239.63  7518.42    79.69 o
   7   3   7  1524.60  1501.99    33.25 o
   0   4   7  5366.92  5346.72    59.33 o
   1   4   7 18373.30 18829.80   110.48 o
   2   4   7  4232.65  4168.13    38.89 o
   3   4   7 17184.70 17231.00   123.22 o
   4   4   7  3381.62  3298.09    40.69 o
   5   4   7 10069.70  9922.18    87.25 o
   6   4   7  2287.06  2424.87    38.81 o
   7   4   7  7527.98  7963.77    98.23 o
   0   5   7  7172.47  7141.08    74.21 o
   1   5   7  1652.48  1689.15    24.03 o
   2   5   7  8445.30  8373.39    66.82 o
   3   5   7  1738.02  1833.16    29.57 o
   4   5   7  4776.27  4773.76    55.53 o
   5   5   7   897.88   825.55    24.01 o
   6   5   7  3896.23  4039.92    55.49 o
   7   5   7   733.96   866.10    49.86 o
   0   6   7    45.68    35.07    12.92 <
   1   6   7    16.45    36.92     9.23 o
   2   6   7    16.75    49.84    11.08 o
   3   6   7    11.97    20.31    12.92 <
   4   6   7    44.22    25.84    14.77 <
   5   6   7     9.80    22.15    16.61 <
   6   6   7     0.63     5.54    18.46 <
   0   7   7  2666.87  2656.73    44.37 o
   1   7   7   587.64   624.15    16.62 o
   2   7   7  2573.25  2865.37    40.67 o
   3   7   7   503.99   507.78    20.31 o
   4   7   7  2020.59  1955.14    38.81 o
   5   7   7   306.71   317.56    22.16 o
   6   7   7  1284.78  1254.28   160.71 o
   0   8   7   844.41   759.04    27.70 o
   1   8   7  4306.54  4288.93    48.11 o
   2   8   7   649.04   742.34    22.16 o
   3   8   7  3754.74  3703.00    49.94 o
   4   8   7   686.55   614.93    25.85 o
   5   8   7  2919.59  2525.52   107.23 o
   0   9   7  6824.92  5972.93    88.93 o
   1   9   7  1442.52  1322.73    27.71 o
   2   9   7  5964.23  6007.23    62.96 o
   3   9   7  1373.96  1402.11    35.10 o
   4   9   7  5348.51  3998.70   148.10 o
   0  10   7  1330.16  1296.79    62.81 o
   1  10   7  5132.64  4399.87   142.53 o
   2  10   7  1295.25  1653.29   101.60 o
   0   0   8 28232.10 28093.90   402.43 o
   1   0   8   353.39   361.93    11.08 o
   2   0   8 45001.90 43657.20   280.08 o
   3   0   8   336.93   306.51    12.93 o
   4   0   8 20492.50 19820.10   183.36 o
   5   0   8   157.48   132.92    14.77 o
   6   0   8 16176.70 15460.50   173.19 o
   7   0   8    62.88    70.15    18.46 o
   8   0   8  8489.05  8618.98   537.76 o
   0   1   8   637.11   642.80    16.62 o
   1   1   8 29181.10 28235.00   128.98 o
   2   1   8   380.24   361.93     7.39 o
   3   1   8 20544.90 20058.20   123.71 o
   4   1   8   281.91   282.49    11.08 o
   5   1   8 14883.70 14509.30   102.41 o
   6   1   8   105.69   107.07    11.08 o
   7   1   8  8443.17  8444.11    83.44 o
   8   1   8    60.12    75.69    68.30 <
   0   2   8 10256.80 10151.10    83.85 o
   1   2   8  2406.36  2271.68    18.50 o
   2   2   8  7071.50  6969.47    48.27 o
   3   2   8  1436.77  1387.76    20.33 o
   4   2   8  6538.29  6411.86    55.61 o
   5   2   8   827.68   820.00    18.47 o
   6   2   8  3375.02  3153.13    42.53 o
   7   2   8   330.75   324.95    18.46 o
   0   3   8   110.57   116.31     7.38 o
   1   3   8    30.54    42.46     5.54 o
   2   3   8    45.22    57.23     7.38 o
   3   3   8     3.92    25.84     7.38 o
   4   3   8    50.94    72.00     9.23 o
   5   3   8    20.10    48.00    11.08 o
   6   3   8    39.75    27.69    12.92 <
   7   3   8    10.54    18.46    14.77 <
   0   4   8  5411.75  5434.12    59.31 o
   1   4   8   995.17  1041.88    16.63 o
   2   4   8  5184.97  4920.31    44.46 o
   3   4   8   575.66   542.91    14.77 o
   4   4   8  3507.75  3610.72    46.24 o
   5   4   8   434.23   467.14    18.46 o
   6   4   8  2500.21  2358.59    38.82 o
   7   4   8   125.15    86.77    20.31 o
   0   5   8    11.96    40.61    11.08 o
   1   5   8 14891.90 15398.10    98.79 o
   2   5   8     7.83    22.15     9.23 <
   3   5   8 12114.50 12268.80   100.40 o
   4   5   8    11.19     9.23    12.92 <
   5   5   8  8665.99  8519.81    87.16 o
   6   5   8    18.19    22.15    14.77 <
   0   6   8 16484.30 16849.80   147.28 o
   1   6   8     1.71    16.61     9.23 <
   2   6   8 17990.30 18251.10   124.97 o
   3   6   8     1.58    18.46    12.92 <
   4   6   8 11526.70 12027.00   111.45 o
   5   6   8     1.46    16.61    14.77 <
   6   6   8  9169.66  8950.17   115.01 o
   0   7   8   658.23   629.71    24.01 o
   1   7   8 11859.50 12382.80    89.19 o
   2   7   8   531.13   561.34    18.47 o
   3   7   8  8925.89  8823.41    83.47 o
   4   7   8   423.84   382.20    22.16 o
   5   7   8  8006.88  8351.37    94.54 o
   0   8   8  3787.34  3664.31    55.49 o
   1   8   8   114.95   120.00    12.92 o
   2   8   8  2954.31  3039.55    40.68 o
   3   8   8    92.33   118.15    14.77 o
   4   8   8  3002.53  2924.98    55.47 o
   0   9   8    62.29    81.23    22.15 o
   1   9   8    54.85    77.53    14.77 o
   2   9   8    42.38    36.92    16.61 <
   3   9   8    62.08    59.07    25.84 <
   0   1   9  2381.22  2345.50    35.15 o
   1   1   9   500.54   465.38    11.08 o
   2   1   9  2908.25  2965.75    24.05 o
   3   1   9   217.85   225.24     9.23 o
   4   1   9  1840.48  1820.37    24.03 o
   5   1   9   219.42   247.39    11.08 o
   6   1   9  1681.14  1746.02    29.56 o
   7   1   9    84.65    79.38    16.61 o
   0   2   9  5065.02  4800.84    46.34 o
   1   2   9 20677.20 20547.40   114.46 o
   2   2   9  2383.50  2357.77    22.19 o
   3   2   9 17003.00 16620.50   112.02 o
   4   2   9  2563.06  2492.25    31.43 o
   5   2   9 11269.20 11194.10    89.17 o
   6   2   9  1135.52  1182.14    25.86 o
   7   2   9  7120.69  7042.99    85.23 o
   0   3   9 38365.60 37518.90   303.89 o
   1   3   9  4398.24  4426.18    35.19 o
   2   3   9 25165.80 24690.60   148.38 o
   3   3   9  3763.76  3706.38    38.86 o
   4   3   9 22911.00 22565.50   155.28 o
   5   3   9  2097.43  2051.39    33.27 o
   6   3   9 12577.70 12928.20   118.93 o
   7   3   9  1439.34  1370.76    36.95 o
   0   4   9  1712.73  1691.06    29.57 o
   1   4   9 13724.10 13811.10    89.43 o
   2   4   9  1015.54  1099.07    18.47 o
   3   4   9 12642.60 12920.00    98.58 o
   4   4   9  1025.50  1006.64    24.01 o
   5   4   9  7412.53  7418.99    72.28 o
   6   4   9   537.27   601.96    24.00 o
   7   4   9  5680.44  5947.23   179.60 o
   0   5   9  3153.82  3198.02    44.39 o
   1   5   9   377.79   378.51    12.92 o
   2   5   9  3931.15  3983.74    40.71 o
   3   5   9   434.72   435.76    16.62 o
   4   5   9  2176.10  2158.66    35.12 o
   5   5   9   145.94   145.84    16.61 o
   6   5   9  2294.29  2402.68    48.05 o
   0   6   9    99.52    83.07    12.92 o
   1   6   9   429.84   437.60    12.93 o
   2   6   9   230.79   247.39    12.92 o
   3   6   9   326.79   324.95    16.62 o
   4   6   9    49.52    38.77    14.77 <
   5   6   9   281.06   275.09    22.16 o
   6   6   9    92.27   108.92    75.69 <
   0   7   9  1380.52  1374.44    33.25 o
   1   7   9   287.73   291.71    12.92 o
   2   7   9  1442.51  1549.98    27.71 o
   3   7   9   235.45   190.16    16.62 o
   4   7   9  1138.32  1091.63    31.40 o
   5   7   9   163.18   197.54    36.92 o
   0   8   9  1543.93  1359.75    40.64 o
   1   8   9  7169.73  7035.86    74.12 o
   2   8   9  1368.57  1560.98    36.95 o
   3   8   9  6131.26  6137.40    79.63 o
   4   8   9  1110.47   893.98    57.26 o
   0   9   9  7100.10  6537.07   107.47 o
   1   9   9   840.47   832.90    29.55 o
   2   9   9  6165.48  6069.06    88.90 o
   3   9   9   760.42   650.05   173.59 o
   0   0  10 18205.60 17940.10   297.69 o
   1   0  10  7938.02  7844.68    91.00 o
   2   0  10 20205.60 19144.10   149.81 o
   3   0  10  6055.38  6010.22    70.43 o
   4   0  10 13103.10 12742.00   132.09 o
   5   0  10  5320.65  5176.58    87.02 o
   6   0  10  9641.08  9318.07   137.30 o
   7   0  10  3209.27  3413.46    94.30 o
   0   1  10  6187.61  6178.26    70.48 o
   1   1  10 10408.50 10027.80    78.14 o
   2   1  10  8974.89  8740.38    55.73 o
   3   1  10  8022.18  7765.56    63.09 o
   4   1  10  5126.10  5028.92    48.14 o
   5   1  10  6251.43  6229.47    64.83 o
   6   1  10  3997.62  3936.59    55.50 o
   7   1  10  3842.41  3645.83    66.59 o
   0   2  10  2798.27  2715.48    38.85 o
   1   2  10  4372.80  4122.12    35.18 o
   2   2  10  1323.17  1300.74    18.48 o
   3   2  10  3062.18  3036.94    35.14 o
   4   2  10  1875.94  1764.83    27.72 o
   5   2  10  2366.80  2397.33    35.12 o
   6   2  10   817.49   847.67    27.70 o
   7   2  10  1343.71  1282.02    46.18 o
   0   3  10    36.90    57.23    11.08 o
   1   3  10   261.79   275.10    11.08 o
   2   3  10    10.40    25.84     7.38 o
   3   3  10   300.64   328.64    12.92 o
   4   3  10    15.23    29.54    11.08 <
   5   3  10    91.15    79.38    12.92 o
   6   3  10     2.42    33.23    16.61 <
   7   3  10   112.62   110.76    42.46 <
   0   4  10  1898.63  1813.11    35.12 o
   1   4  10  2414.55  2390.50    31.43 o
   2   4  10   903.98   908.72    18.47 o
   3   4  10  2153.26  2197.60    33.27 o
   4   4  10  1228.60  1331.85    29.56 o
   5   4  10  1370.74  1282.04    31.40 o
   6   4  10   568.14   531.80    25.85 o
   0   5  10  3927.81  3931.91    53.66 o
   1   5  10  9365.48  9507.47    76.10 o
   2   5  10  4492.73  4434.39    48.12 o
   3   5  10  7959.42  7564.86    76.02 o
   4   5  10  2823.35  2983.93    48.07 o
   5   5  10  5529.07  5528.21    81.46 o
   6   5  10  2525.69  2358.62    79.48 o
   0   6  10  8112.71  8402.27   100.14 o
   1   6  10  4885.70  5058.82    53.68 o
   2   6  10  8608.48  8973.04    83.46 o
   3   6  10  3809.11  3736.51    59.19 o
   4   6  10  6211.31  5959.91    83.34 o
   5   6  10  3619.91  3684.23    66.58 o
   0   7  10  3768.29  3980.61    68.44 o
   1   7  10  3145.94  3263.66    46.23 o
   2   7  10  3762.39  3862.13    55.49 o
   3   7  10  2696.32  2671.24    51.76 o
   4   7  10  3000.88  3233.74    61.01 o
   5   7  10  2358.59  2423.12   140.47 o
   0   8  10  1798.84  1638.94    48.04 o
   1   8  10  1236.11  1237.61    33.25 o
   2   8  10  1461.18  1496.39    38.80 o
   3   8  10   956.67   860.66    31.40 o
   4   8  10  1428.02  1581.36   142.25 o
   0   9  10    14.69    68.30    31.38 <
   1   9  10   348.24   251.10    31.39 o
   2   9  10     2.25    46.15    35.07 <
   0   1  11   552.84   544.77    22.16 o
   1   1  11  7245.63  7121.91    68.64 o
   2   1  11  2040.24  1920.52    29.57 o
   3   1  11  5917.72  5670.90    61.14 o
   4   1  11   463.53   454.23    16.62 o
   5   1  11  4184.12  4029.64    57.35 o
   6   1  11   676.23   681.41    27.70 o
   7   1  11  2505.88  2391.88   101.66 o
   0   2  11 12890.90 12695.30   156.41 o
   1   2  11  4535.53  4414.05    51.84 o
   2   2  11  9729.18  9604.41    81.72 o
   3   2  11  3544.76  3450.02    48.10 o
   4   2  11  8481.79  8135.00    87.17 o
   5   2  11  2429.31  2317.88    40.66 o
   6   2  11  5316.50  5322.10    87.00 o
   0   3  11  5555.88  5394.64    74.10 o
   1   3  11 13150.20 12930.60    94.93 o
   2   3  11  4868.84  4767.47    49.99 o
   3   3  11 11811.00 11690.50    98.50 o
   4   3  11  3694.23  3812.30    53.64 o
   5   3  11  7346.86  7357.23    98.22 o
   6   3  11  2344.78  2258.58    59.14 o
   0   4  11 16210.00 15917.40   169.63 o
   1   4  11  3059.35  3110.62    40.69 o
   2   4  11 13206.60 13659.00   109.75 o
   3   4  11  2343.35  2367.79    38.82 o
   4   4  11 10494.50 10422.00   113.24 o
   5   4  11  1824.62  1899.50    49.89 o
   6   4  11  7084.02  7215.24   140.82 o
   0   5  11  1017.32  1132.24    33.25 o
   1   5  11  4390.83  4461.75    49.97 o
   2   5  11  1295.48  1226.61    27.71 o
   3   5  11  3999.51  3960.81    55.50 o
   4   5  11   690.30   709.11    27.70 o
   5   5  11  2694.61  2663.84    68.40 o
   0   6  11   200.21   193.85    20.31 o
   1   6  11   173.19   182.77    14.77 o
   2   6  11    78.58   103.38    14.77 o
   3   6  11    65.18    38.77    16.61 <
   4   6  11   125.50   107.07    20.31 o
   5   6  11   134.09   239.99    64.61 o
   0   7  11   241.10   300.93    25.85 o
   1   7  11  1843.64  1905.07    38.80 o
   2   7  11   477.71   435.76    22.16 o
   3   7  11  1606.87  1657.25    44.34 o
   4   7  11   145.18   177.23    42.46 o
   0   8  11  2921.35  2826.86    72.10 o
   1   8  11  1643.24  1585.22    40.65 o
   2   8  11  2754.71  2902.41    59.16 o
   3   8  11  1219.82  1119.39    57.26 o
   0   9  11  1638.60  1792.16   212.47 o
   0   0  12    15.56    14.77    18.46 <
   1   0  12 17925.40 16960.70   188.58 o
   2   0  12     7.47    14.77    14.77 <
   3   0  12 13665.50 13634.80   180.48 o
   4   0  12     4.87    22.15    16.61 <
   5   0  12 10948.10 10739.50   187.53 o
   6   0  12    12.19    55.38    25.84 <
   0   1  12 17476.50 17397.40   184.80 o
   1   1  12    99.47   107.07    11.08 o
   2   1  12 15632.30 14982.90   136.04 o
   3   1  12   152.59   153.23    14.77 o
   4   1  12 12163.60 12036.50   124.51 o
   5   1  12    76.90    95.99    16.61 o
   6   1  12  7909.28  7670.60   114.93 o
   0   2  12   419.46   365.60    22.16 o
   1   2  12  7543.43  7425.70    79.75 o
   2   2  12    24.78    49.84    12.92 o
   3   2  12  6376.93  6184.25    81.52 o
   4   2  12   252.50   234.47    18.46 o
   5   2  12  4236.06  4240.50    79.56 o
   6   2  12    62.81    75.69    22.15 o
   0   3  12    15.00    59.07    20.31 <
   1   3  12    85.06    97.84    12.92 o
   2   3  12    17.23    31.38    12.92 <
   3   3  12    11.57    14.77    14.77 <
   4   3  12     4.54    27.69    18.46 <
   5   3  12    56.18    90.46    20.31 o
   6   3  12     5.61     7.38    29.54 <
   0   4  12   240.12   241.86    24.00 o
   1   4  12  4454.69  4611.88    68.47 o
   2   4  12     4.56    -9.23    14.77 <
   3   4  12  3649.99  3734.43    68.44 o
   4   4  12   186.65   164.31    22.15 o
   5   4  12  2796.87  2828.52    66.55 o
   6   4  12     2.23   -16.61    75.68 <
   0   5  12  7682.60  8006.65   133.48 o
   1   5  12    70.04    68.30    16.61 o
   2   5  12  6660.88  7147.51    98.19 o
   3   5  12    10.92    12.92    18.46 <
   4   5  12  5774.62  5910.36   114.80 o
   5   5  12    37.32    49.84    33.23 <
   0   6  12    13.18     9.23    22.15 <
   1   6  12 10342.10 10890.30   124.36 o
   2   6  12    31.99    51.69    20.31 <
   3   6  12  8852.25  9280.52   139.10 o
   4   6  12    16.64    16.61    24.00 <
   0   7  12  9785.36 10107.10   172.57 o
   1   7  12   289.71   324.94    24.00 o
   2   7  12  9430.97 10136.70   142.85 o
   3   7  12   289.02   326.79    31.39 o
   4   7  12  7338.00  7575.94   444.77 o
   0   8  12    28.48    35.07    35.07 <
   1   8  12  2752.02  2978.21    81.34 o
   2   8  12    11.86    29.54    36.92 <
   0   1  13    45.95    42.46    12.92 o
   1   1  13  4365.34  4240.07    59.22 o
   2   1  13   114.24   142.15    14.77 o
   3   1  13  3557.67  3493.94    55.49 o
   4   1  13    30.87    33.23    16.61 <
   5   1  13  2606.82  2403.08    59.15 o
   6   1  13    12.43    12.92    35.07 <
   0   2  13 10471.50 10766.90   137.44 o
   1   2  13  1279.60  1302.38    29.56 o
   2   2  13 12016.20 11857.60   128.24 o
   3   2  13  1336.02  1274.66    35.10 o
   4   2  13  7907.52  7711.76   103.81 o
   5   2  13   735.73   731.29    35.09 o
   6   2  13  6163.35  5706.11   218.54 o
   0   3  13  2266.08  2340.03    64.69 o
   1   3  13 13009.10 13117.50   128.31 o
   2   3  13  2346.06  2423.23    49.91 o
   3   3  13 11281.60 11461.10   135.58 o
   4   3  13  1554.74  1537.12    44.34 o
   5   3  13  8526.69  8016.13   126.09 o
   0   4  13  8993.95  9010.58   150.27 o
   1   4  13   197.37   238.16    18.46 o
   2   4  13  8507.65  8616.03   114.98 o
   3   4  13   240.44   262.16    24.00 o
   4   4  13  6693.13  6972.86   109.30 o
   5   4  13   174.75   199.38    27.69 o
   0   5  13    75.25    81.23    22.15 o
   1   5  13  3561.51  3837.74    66.58 o
   2   5  13    11.28    46.15    20.31 <
   3   5  13  2722.99  2743.38    64.70 o
   4   5  13    43.96    70.15    25.84 <
   5   5  13  2493.09  2667.29   219.96 o
   0   6  13   119.06   166.15    27.69 o
   1   6  13   193.43   195.69    22.15 o
   2   6  13    93.68    97.84    22.15 o
   3   6  13   203.71   232.62    27.69 o
   4   6  13   102.66    88.61    46.15 <
   0   7  13    96.26    90.46    27.69 o
   1   7  13  1498.67  1601.73    48.03 o
   2   7  13    20.74    59.07    24.00 <
   1   8  13   852.91   951.11   140.36 o
   0   0  14 10671.60 10392.90   211.72 o
   1   0  14 14717.30 14103.40   215.92 o
   2   0  14  7413.20  7232.63   135.31 o
   3   0  14 12168.20 11654.20   189.53 o
   4   0  14  7130.49  6774.47   142.68 o
   5   0  14  8581.38  8359.42   172.46 o
   0   1  14  8586.88  8173.01   120.57 o
   1   1  14  4796.10  4682.94    64.78 o
   2   1  14  6287.87  6416.69    81.51 o
   3   1  14  3836.69  3734.75    62.89 o
   4   1  14  5716.30  5575.11    87.02 o
   5   1  14  2952.20  2880.52    68.41 o
   0   2  14   442.14   481.92    27.70 o
   1   2  14  1244.13  1302.31    31.40 o
   2   2  14   895.41   919.74    31.40 o
   3   2  14  1357.57  1307.90    38.79 o
   4   2  14   465.47   444.99    25.85 o
   5   2  14   743.80   736.83    38.78 o
   0   3  14   156.66   147.69    20.31 o
   1   3  14     7.50    27.69    14.77 <
   2   3  14   185.70   192.00    20.31 o
   3   3  14     7.86    31.38    16.61 <
   4   3  14    80.63    79.38    20.31 o
   5   3  14     6.33    11.08    27.69 <
   0   4  14   476.17   524.39    36.93 o
   1   4  14   816.30   801.50    29.55 o
   2   4  14   732.65   729.44    33.24 o
   3   4  14   722.91   696.20    35.09 o
   4   4  14   388.35   443.12    29.54 o
   0   5  14  7256.10  7212.25   129.72 o
   1   5  14  3526.26  3598.99    66.58 o
   2   5  14  5463.48  5811.27   103.67 o
   3   5  14  2798.21  2802.64    68.40 o
   4   5  14  5132.22  5212.45   183.25 o
   0   6  14  4760.48  4941.16   114.74 o
   1   6  14  6878.09  7214.37   103.75 o
   2   6  14  3778.24  4224.64    81.39 o
   3   6  14  6174.03  6722.89   301.88 o
   0   7  14  2910.81  3130.07   118.32 o
   1   7  14  2074.91  2043.90    88.70 o
   2   7  14  2871.59  3821.48   284.72 o
   0   1  15  4013.87  3973.85    86.95 o
   1   1  15    56.09    81.23    18.46 o
   2   1  15  3240.24  3180.61    61.02 o
   3   1  15    39.42    33.23    18.46 <
   4   1  15  2846.29  2732.46    64.71 o
   5   1  15   107.35   132.92    42.46 o
   0   2  15  1983.76  2047.54    57.29 o
   1   2  15  6806.03  6858.91    94.49 o
   2   2  15  2500.21  2476.91    53.60 o
   3   2  15  6063.87  6115.01    96.30 o
   4   2  15  1655.92  1570.45    46.19 o
   0   3  15  6685.98  6891.64   124.12 o
   1   3  15  4510.88  4585.36    74.02 o
   2   3  15  8533.33  8407.61   116.82 o
   3   3  15  3641.70  3793.39    72.13 o
   4   3  15  5186.60  5377.29    92.55 o
   0   4  15  1351.66  1391.02    59.11 o
   1   4  15  7577.96  7747.19   114.91 o
   2   4  15  1296.13  1348.48    46.18 o
   3   4  15  5996.04  6125.86   101.85 o
   4   4  15  1145.99  1232.01    73.88 o
   0   5  15  3252.38  3363.60   103.55 o
   1   5  15   269.69   267.70    24.00 o
   2   5  15  2308.33  2358.34    62.84 o
   3   5  15   208.49   201.23    40.62 o
   0   6  15   128.81   118.15    35.08 o
   1   6  15     1.26    25.84    29.54 <
   2   6  15   139.18   155.07    42.46 o
   0   0  16  9299.50  8828.67   241.17 o
   1   0  16   208.30   212.31    33.23 o
   2   0  16  5777.99  5853.02   122.21 o
   3   0  16   195.77   186.46    29.54 o
   4   0  16  6953.94  6558.85   159.34 o
   0   1  16   176.87   186.46    33.23 o
   1   1  16  8749.58  8668.30   127.97 o
   2   1  16   205.26   193.85    24.00 o
   3   1  16  7970.95  7607.81   116.79 o
   4   1  16   112.18   136.61    29.54 o
   0   2  16  4864.54  4843.42   112.90 o
   1   2  16    96.44   116.30    22.15 o
   2   2  16  5251.15  5110.91    92.56 o
   3   2  16   104.08    79.38    20.31 o
   4   2  16  3434.67  3395.40   147.95 o
   0   3  16    17.62    46.15    24.00 <
   1   3  16    12.42    48.00    20.31 <
   2   3  16     1.55    12.92    20.31 <
   3   3  16     5.05    35.07    22.15 <
   4   3  16     4.52    16.61    81.22 <
   0   4  16  3263.30  3383.96   101.70 o
   1   4  16    47.43    36.92    20.31 <
   2   4  16  3145.54  3307.95    73.96 o
   3   4  16    60.50   107.07    38.77 <
   0   5  16   184.07   260.31    44.31 o
   1   5  16  4464.16  4624.02   107.32 o
   2   5  16   126.18   140.30    44.31 o
   0   1  17  3327.44  3256.48   123.90 o
   1   1  17    10.87    20.31    20.31 <
   2   1  17  2561.35  2554.59    64.70 o
   3   1  17     7.38    22.15    27.69 <
   0   2  17   555.01   583.50    73.86 o
   1   2  17  6527.28  6549.90   125.96 o
   2   2  17   735.60   758.99    38.78 o
   3   2  17  5441.83  5346.60   166.62 o
   0   3  17  7498.71  7919.15   231.66 o
   1   3  17  1383.15  1385.49    48.03 o
   2   3  17  8686.53  9079.55   178.03 o
   0   4  17   189.60   241.85    60.92 o
   1   4  17  7711.81  7844.18   177.94 o
   2   4  17   284.61   216.01   134.78 <
   0   0  18  6944.63  6393.90   264.95 o
   1   0  18  4256.82  4349.68   138.76 o
   2   0  18  5583.10  5765.43   248.10 o
   0   1  18  2583.42  2379.02   118.30 o
   1   1  18  3945.75  3943.86    99.89 o
   2   1  18  1859.77  2073.23   105.32 o
   0   2  18   844.41  1097.00   158.82 o
   1   2  18   456.45   424.68    84.94 o
   2   2  18  1211.78  1073.20   145.93 o
   1   3  18    18.40    18.46    84.92 <


# For import please use the tool of Jana2020 program:
# "Structure->New->from Jana2020 embedded in CIF"


_Jana_m40_file
;
    6    0    0    1    0
 0.232749 0.000000 0.000000 0.000000 0.000000 0.000000      100000
 0.000000 0.000000 0.000000                                 000
 0.000000 0.000000 0.000000 0.000000 0.000000 0.000000      000000
 0.017913 0.000000 0.000000 0.000000 0.000000 0.000000      100000
W1        2  2     0.500000 0.250000-0.168556 0.438764
 0.004073 0.007872 0.005148 0.000000 0.000000-0.000477      0011111001
P1        1  2     0.500000 0.250000 0.471075 0.655379
 0.007345 0.008062 0.004647 0.000000 0.000000-0.000219      0011111001
O1        3  2     0.500000 0.250000 0.669488 0.585858
 0.043437 0.015804 0.015051 0.000000 0.000000 0.010010      0011111001
O2        3  2     0.500000 0.250000 0.520919 0.787124
 0.028791 0.023482 0.004149 0.000000 0.000000-0.005065      0011111001
O3        3  2     1.000000 0.012439 0.353504 0.626352
 0.068956 0.076532 0.022680-0.065064-0.015955 0.005947      0111111111
O4        3  2     0.500000 0.000000 1.000000 0.500000
 0.030772 0.044359 0.009780 0.027152 0.009820 0.010713      0000111111
--------------------------   s.u. block   --------------------------------------
 0.000694 0.000000 0.000000 0.000000 0.000000 0.000000
 0.000000 0.000000 0.000000
 0.000000 0.000000 0.000000 0.000000 0.000000 0.000000
 0.003034 0.000000 0.000000 0.000000 0.000000 0.000000
W1                 0.000000 0.000000 0.000023 0.000014
 0.000111 0.000113 0.000118 0.000000 0.000000 0.000038
P1                 0.000000 0.000000 0.000163 0.000097
 0.000400 0.000380 0.000422 0.000000 0.000000 0.000303
O1                 0.000000 0.000000 0.000526 0.000440
 0.003207 0.001899 0.001824 0.000000 0.000000 0.001206
O2                 0.000000 0.000000 0.000587 0.000322
 0.001967 0.001730 0.001377 0.000000 0.000000 0.001147
O3                 0.000000 0.000904 0.000654 0.000361
 0.002792 0.003115 0.001923 0.002455 0.001754 0.001578
O4                 0.000000 0.000000 0.000000 0.000000
 0.002077 0.002627 0.001573 0.001911 0.001477 0.001476
--------------------------   Saved points   ------------------------------------
    0
--------------------------   Critical points   ---------------------------------
    0
--------------------------   Fourier maxima   ----------------------------------
    1    1    1
Max1      1  1     1.000000 0.750000 0.326078 0.063209      000  0  0  0
     0.64     0.45
Max2      1  1     1.000000 0.168196 0.787015 0.031452      000  0  0  0
     0.34     0.33
Max3      1  1     1.000000 0.103413 0.339902 0.037378      000  0  0  0
     0.46     0.27
Max4      1  1     1.000000 0.644408 0.384769 0.405136      000  0  0  0
     0.32     0.26
Max5      1  1     1.000000 0.621776 0.155394 0.094830      000  0  0  0
     0.33     0.24
Max6      1  1     1.000000 0.750000 0.243058 0.326133      000  0  0  0
     0.36     0.22
Max7      1  1     1.000000 0.175038 0.558191 0.019631      000  0  0  0
     0.33     0.20
Max8      1  1     1.000000 0.250000 0.950047 0.346188      000  0  0  0
     0.29     0.14
Max9      1  1     1.000000 0.117679 0.111710 0.094200      000  0  0  0
     0.27     0.13
Max10     1  1     1.000000 0.097486 0.115893 0.067198      000  0  0  0
     0.27     0.12
Max11     1  1     1.000000 0.019883 0.058856 0.159150      000  0  0  0
     0.20     0.11
Max12     1  1     1.000000 0.596263 0.109982 0.746644      000  0  0  0
     0.20     0.11
Max13     1  1     1.000000 0.076632 0.919129 0.798111      000  0  0  0
     0.20     0.10
Max14     1  1     1.000000 0.599223 0.990975 0.065193      000  0  0  0
     0.17     0.10
Max15     1  1     1.000000 0.070800 0.216124 0.197691      000  0  0  0
     0.18     0.08
Max16     1  1     1.000000 0.250000 0.749067 0.777354      000  0  0  0
     0.17     0.07
Max17     1  1     1.000000 0.713980 0.057376 0.784482      000  0  0  0
     0.17     0.06
Max18     1  1     1.000000 0.073081 0.237594 0.253105      000  0  0  0
     0.22     0.06
Max19     1  1     1.000000 0.133115 0.556577 0.150416      000  0  0  0
     0.11     0.04
--------------------------------------------------------------------------------
;


_Jana_m50_file
;
Version Jana2020
title
cell 5.2279 6.5581 11.1883 90 90 90
esdcell 0 0.0001 0.0002 0 0 0
spgroup Pmcn 62 3
lattice P
symmetry x y z
symmetry -x+1/2 -y+1/2 z+1/2
symmetry -x y+1/2 -z+1/2
symmetry x+1/2 -y -z
symmetry -x -y -z
symmetry x+1/2 y+1/2 -z+1/2
symmetry x -y+1/2 z+1/2
symmetry -x+1/2 y z
unitsnumb 1
atlist P4 W4 O20
formtab -62
atom P atradius 1.1 color 192156194 donor 0 acceptor 0
atom W atradius 1.41 color 141138127 donor 0 acceptor 0
atom O atradius 0.74 color 254003000 donor 1 acceptor 1
roundmethod 1 autrefkeys 1
end
*******************************************************************************
contour
end contour
dist
  lsttype 1 dmax 4
  selfirst W1
  selsecnd W1
  torsion O3#s1t0,1,0 O2#s3t0,0,1 O4#s4t-1,2,1 O1#s4t-1,2,1
  torsion O1#s4t-1,2,1 O4 O2#s3t0,0,1 O3#s8t-1,1,0
  torsion O4 O3#s1t0,1,0 O3#s8t-1,1,0 O4#s4t-1,2,1
end dist
fourier
  maptype 6 positive 50 negative 5
end fourier
refine
  fsquare 0 wilsonmod 0
  cycles 100 autkeys 0 unstab 0.02 damp 0.5
  iext 1 itypex 1 idistr 1 radius 0.01
end refine
;


_Jana_m90_file
;
eformat91 0
datblock Block1
nref 1047 obslim 3 sctom90 1 norefitems 1 diffscales 1 dataave 1 scalelim 10 hklf5 0
indslowest 3 indfastest 1 addcentrsymm 0 sigimethod 1 multave 1
flimprint 5 flimcull -1 avesigwt 0 unstab 0.003338
radtype 1 dattype 1
lambda 0.71073 lpfactor 1 monangle 6.0821 perfmono 0.5
datcolltemp 293
end
Data Block1
   2   0   0   3126.7     28.6   1   0   1  0.0000
   4   0   0   3023.2     29.6   1   0   1  0.0000
   6   0   0   1359.6     17.6   1   0   1  0.0000
   8   0   0    794.0     13.1   1   0   1  0.0000
   1   1   0   3115.8     22.8   1   0   1  0.0000
   3   1   0   2135.2     17.2   1   0   1  0.0000
   5   1   0    996.4      8.4   1   0   1  0.0000
   7   1   0    604.7      7.9   1   0   1  0.0000
   0   2   0    281.4      4.0   1   0   1  0.0000
   2   2   0    392.3      3.8   1   0   1  0.0000
   4   2   0    179.1      2.5   1   0   1  0.0000
   6   2   0    177.3      2.9   1   0   1  0.0000
   8   2   0     81.9      3.0   1   0   1  0.0000
   1   3   0     16.3      0.6   1   0   1  0.0000
   3   3   0     27.1      0.8   1   0   1  0.0000
   5   3   0      8.4      0.8   1   0   1  0.0000
   7   3   0      8.3      1.1   1   0   1  0.0000
   0   4   0    291.6      5.2   1   0   1  0.0000
   2   4   0    172.4      2.1   1   0   1  0.0000
   4   4   0    144.9      2.3   1   0   1  0.0000
   6   4   0     95.9      2.3   1   0   1  0.0000
   8   4   0     65.5      4.2   1   0   1  0.0000
   1   5   0   1467.4     14.4   1   0   1  0.0000
   3   5   0   1228.7     12.3   1   0   1  0.0000
   5   5   0    840.3     10.6   1   0   1  0.0000
   7   5   0    472.4      7.6   1   0   1  0.0000
   0   6   0   2041.1     25.7   1   0   1  0.0000
   2   6   0   1400.9     11.4   1   0   1  0.0000
   4   6   0   1244.7     13.0   1   0   1  0.0000
   6   6   0    739.1     10.0   1   0   1  0.0000
   1   7   0    681.0      7.4   1   0   1  0.0000
   3   7   0    660.9      7.5   1   0   1  0.0000
   5   7   0    352.4      5.6   1   0   1  0.0000
   0   8   0    234.9      5.1   1   0   1  0.0000
   2   8   0    272.1      3.9   1   0   1  0.0000
   4   8   0    157.0      3.4   1   0   1  0.0000
   6   8   0    183.1     10.9   1   0   1  0.0000
   1   9   0     28.7      1.5   1   0   1  0.0000
   3   9   0     25.8      1.6   1   0   1  0.0000
   5   9   0     23.2      3.9   1   0   1  0.0000
   0  10   0     64.5      3.4   1   0   1  0.0000
   2  10   0     80.0      2.9   1   0   1  0.0000
   0   1   1    460.1      3.5   1   0   1  0.0000
   1   1   1    777.2      3.4   1   0   1  0.0000
   2   1   1    332.0      1.8   1   0   1  0.0000
   3   1   1    365.2      2.5   1   0   1  0.0000
   4   1   1    274.8      2.1   1   0   1  0.0000
   5   1   1    164.7      1.6   1   0   1  0.0000
   6   1   1    138.2      1.8   1   0   1  0.0000
   7   1   1     85.0      1.7   1   0   1  0.0000
   8   1   1    103.8      2.2   1   0   1  0.0000
   0   2   1    180.3      1.9   1   0   1  0.0000
   1   2   1   1787.8      8.0   1   0   1  0.0000
   2   2   1    480.6      3.1   1   0   1  0.0000
   3   2   1   1327.0      7.8   1   0   1  0.0000
   4   2   1    125.7      1.4   1   0   1  0.0000
   5   2   1    846.2      5.5   1   0   1  0.0000
   6   2   1     95.4      1.4   1   0   1  0.0000
   7   2   1    529.7      4.7   1   0   1  0.0000
   8   2   1     52.2      1.8   1   0   1  0.0000
   0   3   1   1656.3     11.9   1   0   1  0.0000
   1   3   1    160.1      1.4   1   0   1  0.0000
   2   3   1   2518.1     15.1   1   0   1  0.0000
   3   3   1     94.0      1.2   1   0   1  0.0000
   4   3   1   1219.1      8.0   1   0   1  0.0000
   5   3   1     92.2      1.5   1   0   1  0.0000
   6   3   1    937.2      6.9   1   0   1  0.0000
   7   3   1     51.3      1.4   1   0   1  0.0000
   8   3   1    534.7      6.5   1   0   1  0.0000
   0   4   1    357.6      3.9   1   0   1  0.0000
   1   4   1   1070.5      7.4   1   0   1  0.0000
   2   4   1    376.7      2.9   1   0   1  0.0000
   3   4   1    750.3      5.2   1   0   1  0.0000
   4   4   1    217.7      2.2   1   0   1  0.0000
   5   4   1    694.5      5.6   1   0   1  0.0000
   6   4   1    126.8      2.0   1   0   1  0.0000
   7   4   1    332.7      4.0   1   0   1  0.0000
   8   4   1     83.0      3.6   1   0   1  0.0000
   0   5   1    458.3      4.7   1   0   1  0.0000
   1   5   1    205.7      2.1   1   0   1  0.0000
   2   5   1    253.2      2.3   1   0   1  0.0000
   3   5   1    117.9      1.6   1   0   1  0.0000
   4   5   1    276.3      3.0   1   0   1  0.0000
   5   5   1    116.1      1.9   1   0   1  0.0000
   6   5   1    120.3      2.1   1   0   1  0.0000
   7   5   1     37.3      1.5   1   0   1  0.0000
   0   6   1      3.3      0.7   1   0   1  0.0000
   1   6   1     30.5      0.8   1   0   1  0.0000
   2   6   1      6.5      0.6   1   0   1  0.0000
   3   6   1     19.7      0.8   1   0   1  0.0000
   4   6   1      1.8      0.6   1   0   1  0.0000
   5   6   1     15.3      0.9   1   0   1  0.0000
   6   6   1      4.1      0.9   1   0   1  0.0000
   7   6   1      7.1      1.2   1   0   1  0.0000
   0   7   1    145.3      2.7   1   0   1  0.0000
   1   7   1     53.9      1.2   1   0   1  0.0000
   2   7   1    120.9      1.8   1   0   1  0.0000
   3   7   1     47.0      1.3   1   0   1  0.0000
   4   7   1    106.0      1.9   1   0   1  0.0000
   5   7   1     27.2      1.2   1   0   1  0.0000
   6   7   1     75.7      2.0   1   0   1  0.0000
   0   8   1     40.1      1.7   1   0   1  0.0000
   1   8   1    539.2      4.9   1   0   1  0.0000
   2   8   1     37.0      1.2   1   0   1  0.0000
   3   8   1    467.0      4.5   1   0   1  0.0000
   4   8   1     26.7      1.2   1   0   1  0.0000
   5   8   1    328.5      4.4   1   0   1  0.0000
   6   8   1     20.5      2.7   1   0   1  0.0000
   0   9   1    458.4      6.3   1   0   1  0.0000
   1   9   1     89.6      1.9   1   0   1  0.0000
   2   9   1    462.6      4.6   1   0   1  0.0000
   3   9   1     63.6      1.7   1   0   1  0.0000
   4   9   1    349.5      4.5   1   0   1  0.0000
   5   9   1     55.4      4.7   1   0   1  0.0000
   0  10   1     81.9      2.6   1   0   1  0.0000
   1  10   1    231.1      3.1   1   0   1  0.0000
   2  10   1     78.2      2.0   1   0   1  0.0000
   3  10   1    182.1      3.9   1   0   1  0.0000
   0   0   2   1931.1     21.1   1   0   1  0.0000
   1   0   2    808.3      5.4   1   0   1  0.0000
   2   0   2    867.3      5.5   1   0   1  0.0000
   3   0   2    744.9      6.6   1   0   1  0.0000
   4   0   2    829.4      7.5   1   0   1  0.0000
   5   0   2    402.5      4.2   1   0   1  0.0000
   6   0   2    408.0      5.1   1   0   1  0.0000
   7   0   2    262.9      4.6   1   0   1  0.0000
   8   0   2    280.9      6.0   1   0   1  0.0000
   0   1   2   1903.8     13.1   1   0   1  0.0000
   1   1   2   1543.9      6.5   1   0   1  0.0000
   2   1   2    610.9      3.2   1   0   1  0.0000
   3   1   2   1010.9      6.0   1   0   1  0.0000
   4   1   2    754.8      4.9   1   0   1  0.0000
   5   1   2    554.0      4.2   1   0   1  0.0000
   6   1   2    397.1      3.5   1   0   1  0.0000
   7   1   2    330.1      3.8   1   0   1  0.0000
   8   1   2    222.4      3.5   1   0   1  0.0000
   0   2   2    683.7      4.7   1   0   1  0.0000
   1   2   2    494.2      2.4   1   0   1  0.0000
   2   2   2    908.7      5.2   1   0   1  0.0000
   3   2   2    488.1      3.2   1   0   1  0.0000
   4   2   2    314.9      2.4   1   0   1  0.0000
   5   2   2    237.9      2.3   1   0   1  0.0000
   6   2   2    229.7      2.5   1   0   1  0.0000
   7   2   2    170.5      2.4   1   0   1  0.0000
   8   2   2    103.3      2.5   1   0   1  0.0000
   0   3   2     45.4      1.0   1   0   1  0.0000
   1   3   2      2.8      0.3   1   0   1  0.0000
   2   3   2      1.3      0.3   1   0   1  0.0000
   3   3   2      0.8      0.3   1   0   1  0.0000
   4   3   2     12.4      0.5   1   0   1  0.0000
   5   3   2      1.3      0.5   1   0   1  0.0000
   6   3   2      0.8      0.6   1   0   1  0.0000
   7   3   2      0.9      0.7   1   0   1  0.0000
   8   3   2      2.5      1.0   1   0   1  0.0000
   0   4   2    345.6      3.9   1   0   1  0.0000
   1   4   2    296.7      2.4   1   0   1  0.0000
   2   4   2    434.3      3.2   1   0   1  0.0000
   3   4   2    224.3      2.0   1   0   1  0.0000
   4   4   2    175.2      1.9   1   0   1  0.0000
   5   4   2    189.9      2.2   1   0   1  0.0000
   6   4   2    140.0      2.2   1   0   1  0.0000
   7   4   2     87.0      1.9   1   0   1  0.0000
   8   4   2     61.0      3.5   1   0   1  0.0000
   0   5   2    420.1      4.6   1   0   1  0.0000
   1   5   2    593.0      4.0   1   0   1  0.0000
   2   5   2    228.0      2.2   1   0   1  0.0000
   3   5   2    456.1      3.5   1   0   1  0.0000
   4   5   2    251.1      2.7   1   0   1  0.0000
   5   5   2    323.9      3.5   1   0   1  0.0000
   6   5   2    157.9      2.4   1   0   1  0.0000
   7   5   2    180.2      2.9   1   0   1  0.0000
   0   6   2    731.7      7.3   1   0   1  0.0000
   1   6   2    464.1      3.7   1   0   1  0.0000
   2   6   2    510.6      4.4   1   0   1  0.0000
   3   6   2    472.3      4.1   1   0   1  0.0000
   4   6   2    476.4      4.4   1   0   1  0.0000
   5   6   2    257.4      3.2   1   0   1  0.0000
   6   6   2    285.0      3.6   1   0   1  0.0000
   7   6   2    230.8      4.5   1   0   1  0.0000
   0   7   2    593.9      7.0   1   0   1  0.0000
   1   7   2    499.8      4.1   1   0   1  0.0000
   2   7   2    539.3      4.5   1   0   1  0.0000
   3   7   2    431.8      4.1   1   0   1  0.0000
   4   7   2    392.1      4.1   1   0   1  0.0000
   5   7   2    281.8      3.5   1   0   1  0.0000
   6   7   2    305.1      4.1   1   0   1  0.0000
   0   8   2    154.7      2.9   1   0   1  0.0000
   1   8   2    110.6      1.8   1   0   1  0.0000
   2   8   2    158.7      2.3   1   0   1  0.0000
   3   8   2    125.6      2.2   1   0   1  0.0000
   4   8   2     97.9      1.9   1   0   1  0.0000
   5   8   2     55.4      1.8   1   0   1  0.0000
   6   8   2     80.6      6.1   1   0   1  0.0000
   0   9   2      3.3      1.0   1   0   1  0.0000
   1   9   2      1.7      0.8   1   0   1  0.0000
   2   9   2      3.9      0.8   1   0   1  0.0000
   3   9   2      1.9      0.9   1   0   1  0.0000
   4   9   2      4.6      1.1   1   0   1  0.0000
   5   9   2      2.5      2.8   1   0   1  0.0000
   0  10   2     32.3      1.9   1   0   1  0.0000
   1  10   2     22.6      1.2   1   0   1  0.0000
   2  10   2     36.5      1.6   1   0   1  0.0000
   3  10   2     19.1      1.6   1   0   1  0.0000
   0   1   3    849.4      4.9   1   0   1  0.0000
   1   1   3    685.3      2.7   1   0   1  0.0000
   2   1   3     68.3      0.5   1   0   1  0.0000
   3   1   3    464.4      2.9   1   0   1  0.0000
   4   1   3    261.5      2.0   1   0   1  0.0000
   5   1   3    281.5      2.4   1   0   1  0.0000
   6   1   3     80.2      1.3   1   0   1  0.0000
   7   1   3    178.5      2.4   1   0   1  0.0000
   8   1   3     60.1      1.8   1   0   1  0.0000
   0   2   3   1636.8      9.4   1   0   1  0.0000
   1   2   3    207.5      1.1   1   0   1  0.0000
   2   2   3   1975.2     10.1   1   0   1  0.0000
   3   2   3    182.7      1.5   1   0   1  0.0000
   4   2   3    934.7      5.6   1   0   1  0.0000
   5   2   3    102.1      1.3   1   0   1  0.0000
   6   2   3    594.0      4.8   1   0   1  0.0000
   7   2   3     69.3      1.5   1   0   1  0.0000
   8   2   3    338.9      4.5   1   0   1  0.0000
   0   3   3    316.1      2.8   1   0   1  0.0000
   1   3   3   2503.5     12.5   1   0   1  0.0000
   2   3   3    203.9      1.6   1   0   1  0.0000
   3   3   3   1575.3      9.5   1   0   1  0.0000
   4   3   3    130.0      1.5   1   0   1  0.0000
   5   3   3   1059.7      7.2   1   0   1  0.0000
   6   3   3     96.7      1.7   1   0   1  0.0000
   7   3   3    561.3      5.1   1   0   1  0.0000
   8   3   3     48.3      1.7   1   0   1  0.0000
   0   4   3   1698.8     13.2   1   0   1  0.0000
   1   4   3    427.3      3.0   1   0   1  0.0000
   2   4   3   1559.4      8.7   1   0   1  0.0000
   3   4   3    370.1      2.8   1   0   1  0.0000
   4   4   3    951.1      6.6   1   0   1  0.0000
   5   4   3    206.3      2.4   1   0   1  0.0000
   6   4   3    577.9      5.1   1   0   1  0.0000
   7   4   3    123.4      2.2   1   0   1  0.0000
   8   4   3    338.1     13.0   1   0   1  0.0000
   0   5   3    195.7      2.6   1   0   1  0.0000
   1   5   3    446.6      3.1   1   0   1  0.0000
   2   5   3    112.3      1.5   1   0   1  0.0000
   3   5   3    317.7      2.9   1   0   1  0.0000
   4   5   3    104.3      1.6   1   0   1  0.0000
   5   5   3    270.2      3.0   1   0   1  0.0000
   6   5   3     64.4      1.5   1   0   1  0.0000
   7   5   3    130.2      2.5   1   0   1  0.0000
   0   6   3      2.6      0.6   1   0   1  0.0000
   1   6   3     23.2      0.7   1   0   1  0.0000
   2   6   3      0.9      0.5   1   0   1  0.0000
   3   6   3      5.4      0.7   1   0   1  0.0000
   4   6   3      2.2      0.6   1   0   1  0.0000
   5   6   3     20.5      1.0   1   0   1  0.0000
   6   6   3      0.2      0.8   1   0   1  0.0000
   7   6   3      3.1      2.1   1   0   1  0.0000
   0   7   3     53.4      1.5   1   0   1  0.0000
   1   7   3    164.2      1.9   1   0   1  0.0000
   2   7   3     26.7      1.0   1   0   1  0.0000
   3   7   3    129.4      2.0   1   0   1  0.0000
   4   7   3     39.6      1.2   1   0   1  0.0000
   5   7   3     96.4      1.9   1   0   1  0.0000
   6   7   3     14.6      1.1   1   0   1  0.0000
   0   8   3    388.1      4.4   1   0   1  0.0000
   1   8   3     18.9      0.8   1   0   1  0.0000
   2   8   3    391.3      3.7   1   0   1  0.0000
   3   8   3     27.0      1.1   1   0   1  0.0000
   4   8   3    268.6      3.3   1   0   1  0.0000
   5   8   3     11.8      1.2   1   0   1  0.0000
   6   8   3    193.4     15.3   1   0   1  0.0000
   0   9   3     88.3      2.4   1   0   1  0.0000
   1   9   3    498.2      4.7   1   0   1  0.0000
   2   9   3    102.5      1.9   1   0   1  0.0000
   3   9   3    406.5      4.3   1   0   1  0.0000
   4   9   3     64.1      2.0   1   0   1  0.0000
   0  10   3    317.9      5.0   1   0   1  0.0000
   1  10   3    110.3      2.2   1   0   1  0.0000
   2  10   3    315.5      3.9   1   0   1  0.0000
   3  10   3     89.7      3.6   1   0   1  0.0000
   0  11   3     12.4      6.8   1   0   1  0.0000
   0   0   4    105.1      1.6   1   0   1  0.0000
   1   0   4   2737.6     15.5   1   0   1  0.0000
   2   0   4      1.7      0.2   1   0   1  0.0000
   3   0   4   2172.6     16.5   1   0   1  0.0000
   4   0   4     12.4      0.6   1   0   1  0.0000
   5   0   4   1378.2     11.9   1   0   1  0.0000
   6   0   4      8.2      0.8   1   0   1  0.0000
   7   0   4    871.3      9.6   1   0   1  0.0000
   8   0   4      0.8      1.4   1   0   1  0.0000
   0   1   4   1850.2     10.7   1   0   1  0.0000
   1   1   4      3.4      0.1   1   0   1  0.0000
   2   1   4   1627.6      7.6   1   0   1  0.0000
   3   1   4      0.7      0.2   1   0   1  0.0000
   4   1   4   1100.9      6.5   1   0   1  0.0000
   5   1   4      3.8      0.4   1   0   1  0.0000
   6   1   4    701.8      5.2   1   0   1  0.0000
   7   1   4      1.5      0.6   1   0   1  0.0000
   8   1   4    414.6      5.1   1   0   1  0.0000
   0   2   4     15.9      0.5   1   0   1  0.0000
   1   2   4    532.1      2.5   1   0   1  0.0000
   2   2   4     56.7      0.6   1   0   1  0.0000
   3   2   4    378.9      2.5   1   0   1  0.0000
   4   2   4      2.7      0.3   1   0   1  0.0000
   5   2   4    242.3      2.2   1   0   1  0.0000
   6   2   4      9.7      0.7   1   0   1  0.0000
   7   2   4    146.4      2.2   1   0   1  0.0000
   8   2   4      5.3      0.9   1   0   1  0.0000
   0   3   4     36.2      0.8   1   0   1  0.0000
   1   3   4      7.5      0.3   1   0   1  0.0000
   2   3   4     25.2      0.5   1   0   1  0.0000
   3   3   4     20.2      0.5   1   0   1  0.0000
   4   3   4     14.1      0.5   1   0   1  0.0000
   5   3   4      0.4      0.5   1   0   1  0.0000
   6   3   4      7.0      0.7   1   0   1  0.0000
   7   3   4      7.2      0.8   1   0   1  0.0000
   8   3   4      2.5      1.4   1   0   1  0.0000
   0   4   4     11.8      0.7   1   0   1  0.0000
   1   4   4    273.0      2.0   1   0   1  0.0000
   2   4   4     48.8      0.8   1   0   1  0.0000
   3   4   4    237.6      2.1   1   0   1  0.0000
   4   4   4      0.6      0.4   1   0   1  0.0000
   5   4   4    152.2      2.0   1   0   1  0.0000
   6   4   4     10.8      0.8   1   0   1  0.0000
   7   4   4    103.3      2.0   1   0   1  0.0000
   0   5   4   1338.2     10.6   1   0   1  0.0000
   1   5   4     12.6      0.6   1   0   1  0.0000
   2   5   4   1165.9      7.4   1   0   1  0.0000
   3   5   4     18.0      0.7   1   0   1  0.0000
   4   5   4    851.1      6.2   1   0   1  0.0000
   5   5   4      1.3      0.6   1   0   1  0.0000
   6   5   4    579.8      5.4   1   0   1  0.0000
   7   5   4      6.2      1.0   1   0   1  0.0000
   0   6   4      1.4      0.6   1   0   1  0.0000
   1   6   4   1199.8      7.2   1   0   1  0.0000
   2   6   4      3.3      0.6   1   0   1  0.0000
   3   6   4   1032.4      7.4   1   0   1  0.0000
   4   6   4      1.3      0.7   1   0   1  0.0000
   5   6   4    736.5      6.4   1   0   1  0.0000
   6   6   4      1.1      0.8   1   0   1  0.0000
   7   6   4    489.7     13.6   1   0   1  0.0000
   0   7   4    578.2      5.7   1   0   1  0.0000
   1   7   4     19.8      0.8   1   0   1  0.0000
   2   7   4    521.4      4.3   1   0   1  0.0000
   3   7   4      7.2      0.8   1   0   1  0.0000
   4   7   4    423.4      4.2   1   0   1  0.0000
   5   7   4     13.0      1.0   1   0   1  0.0000
   6   7   4    319.7      3.9   1   0   1  0.0000
   0   8   4      1.6      0.8   1   0   1  0.0000
   1   8   4    240.6      2.6   1   0   1  0.0000
   2   8   4      0.3      0.7   1   0   1  0.0000
   3   8   4    197.3      2.6   1   0   1  0.0000
   4   8   4      0.0      0.9   1   0   1  0.0000
   5   8   4    145.4      2.7   1   0   1  0.0000
   0   9   4     24.1      1.4   1   0   1  0.0000
   1   9   4      5.3      0.8   1   0   1  0.0000
   2   9   4     24.2      1.1   1   0   1  0.0000
   3   9   4      8.8      1.0   1   0   1  0.0000
   4   9   4     15.6      1.2   1   0   1  0.0000
   0  10   4     -1.0      1.2   1   0   1  0.0000
   1  10   4     60.7      1.7   1   0   1  0.0000
   2  10   4      1.8      0.9   1   0   1  0.0000
   3  10   4     45.2      3.7   1   0   1  0.0000
   0   1   5     16.2      0.4   1   0   1  0.0000
   1   1   5    338.6      1.6   1   0   1  0.0000
   2   1   5    112.4      0.8   1   0   1  0.0000
   3   1   5    226.5      1.7   1   0   1  0.0000
   4   1   5     10.1      0.4   1   0   1  0.0000
   5   1   5    142.4      1.6   1   0   1  0.0000
   6   1   5     36.3      1.0   1   0   1  0.0000
   7   1   5     83.9      1.6   1   0   1  0.0000
   8   1   5     15.2      1.1   1   0   1  0.0000
   0   2   5   2502.7     15.0   1   0   1  0.0000
   1   2   5    126.8      0.9   1   0   1  0.0000
   2   2   5   1388.5      7.1   1   0   1  0.0000
   3   2   5     85.1      1.0   1   0   1  0.0000
   4   2   5   1199.9      7.4   1   0   1  0.0000
   5   2   5     91.4      1.3   1   0   1  0.0000
   6   2   5    634.1      5.1   1   0   1  0.0000
   7   2   5     50.9      1.3   1   0   1  0.0000
   8   2   5    364.7      4.7   1   0   1  0.0000
   0   3   5    233.2      2.5   1   0   1  0.0000
   1   3   5   2285.1     11.8   1   0   1  0.0000
   2   3   5    192.9      1.6   1   0   1  0.0000
   3   3   5   1835.1     10.3   1   0   1  0.0000
   4   3   5    156.5      1.7   1   0   1  0.0000
   5   3   5   1163.0      7.7   1   0   1  0.0000
   6   3   5     77.1      1.5   1   0   1  0.0000
   7   3   5    686.8      6.2   1   0   1  0.0000
   8   3   5     70.4      3.5   1   0   1  0.0000
   0   4   5   1118.8      9.4   1   0   1  0.0000
   1   4   5    173.2      1.5   1   0   1  0.0000
   2   4   5    863.8      5.2   1   0   1  0.0000
   3   4   5    120.3      1.4   1   0   1  0.0000
   4   4   5    635.1      4.6   1   0   1  0.0000
   5   4   5    102.5      1.6   1   0   1  0.0000
   6   4   5    429.4      4.3   1   0   1  0.0000
   7   4   5     58.8      1.6   1   0   1  0.0000
   0   5   5     17.2      0.8   1   0   1  0.0000
   1   5   5    272.3      2.3   1   0   1  0.0000
   2   5   5     41.3      0.9   1   0   1  0.0000
   3   5   5    274.1      2.6   1   0   1  0.0000
   4   5   5     22.3      0.8   1   0   1  0.0000
   5   5   5    127.8      2.0   1   0   1  0.0000
   6   5   5     18.5      1.0   1   0   1  0.0000
   7   5   5    123.7      2.5   1   0   1  0.0000
   0   6   5     46.9      1.3   1   0   1  0.0000
   1   6   5      1.7      0.5   1   0   1  0.0000
   2   6   5     55.8      1.2   1   0   1  0.0000
   3   6   5      4.2      0.6   1   0   1  0.0000
   4   6   5     27.2      1.0   1   0   1  0.0000
   5   6   5      0.6      0.7   1   0   1  0.0000
   6   6   5     25.1      1.2   1   0   1  0.0000
   7   6   5     -0.8      4.6   1   0   1  0.0000
   0   7   5     10.1      0.8   1   0   1  0.0000
   1   7   5    131.5      1.7   1   0   1  0.0000
   2   7   5     23.7      0.9   1   0   1  0.0000
   3   7   5     96.6      1.7   1   0   1  0.0000
   4   7   5      8.4      0.9   1   0   1  0.0000
   5   7   5     82.2      2.0   1   0   1  0.0000
   6   7   5     13.4      1.5   1   0   1  0.0000
   0   8   5    613.3      6.3   1   0   1  0.0000
   1   8   5     37.1      1.0   1   0   1  0.0000
   2   8   5    587.6      4.9   1   0   1  0.0000
   3   8   5     22.7      1.1   1   0   1  0.0000
   4   8   5    408.9      4.3   1   0   1  0.0000
   5   8   5     36.0      1.5   1   0   1  0.0000
   0   9   5     55.9      1.8   1   0   1  0.0000
   1   9   5    439.6      4.2   1   0   1  0.0000
   2   9   5     49.9      1.4   1   0   1  0.0000
   3   9   5    405.3      4.2   1   0   1  0.0000
   4   9   5     48.5      1.9   1   0   1  0.0000
   0  10   5    186.3      4.0   1   0   1  0.0000
   1  10   5     39.2      1.4   1   0   1  0.0000
   2  10   5    203.2      3.8   1   0   1  0.0000
   3  10   5     34.7      5.2   1   0   1  0.0000
   0   0   6    745.0     11.0   1   0   1  0.0000
   1   0   6   1959.4     12.0   1   0   1  0.0000
   2   0   6    997.4      6.8   1   0   1  0.0000
   3   0   6   1271.7     10.4   1   0   1  0.0000
   4   0   6    410.2      4.2   1   0   1  0.0000
   5   0   6    815.5      7.5   1   0   1  0.0000
   6   0   6    324.9      4.4   1   0   1  0.0000
   7   0   6    491.3      6.8   1   0   1  0.0000
   8   0   6    167.9      4.0   1   0   1  0.0000
   0   1   6    731.7      5.9   1   0   1  0.0000
   1   1   6   1083.9      4.8   1   0   1  0.0000
   2   1   6   1108.9      5.5   1   0   1  0.0000
   3   1   6    753.9      4.6   1   0   1  0.0000
   4   1   6    537.0      3.8   1   0   1  0.0000
   5   1   6    448.8      3.6   1   0   1  0.0000
   6   1   6    369.7      3.5   1   0   1  0.0000
   7   1   6    258.4      3.0   1   0   1  0.0000
   8   1   6    226.0      3.4   1   0   1  0.0000
   0   2   6    751.9      5.0   1   0   1  0.0000
   1   2   6    174.4      1.1   1   0   1  0.0000
   2   2   6    384.7      2.5   1   0   1  0.0000
   3   2   6    108.7      1.3   1   0   1  0.0000
   4   2   6    368.0      2.9   1   0   1  0.0000
   5   2   6    126.4      1.6   1   0   1  0.0000
   6   2   6    171.3      2.3   1   0   1  0.0000
   7   2   6     57.2      1.4   1   0   1  0.0000
   8   2   6    104.8      3.1   1   0   1  0.0000
   0   3   6     12.6      0.5   1   0   1  0.0000
   1   3   6      7.3      0.3   1   0   1  0.0000
   2   3   6      1.8      0.3   1   0   1  0.0000
   3   3   6      4.0      0.4   1   0   1  0.0000
   4   3   6      7.9      0.5   1   0   1  0.0000
   5   3   6      3.8      0.6   1   0   1  0.0000
   6   3   6      1.6      0.6   1   0   1  0.0000
   7   3   6      2.7      0.8   1   0   1  0.0000
   0   4   6    397.3      4.0   1   0   1  0.0000
   1   4   6     94.3      1.1   1   0   1  0.0000
   2   4   6    235.0      2.1   1   0   1  0.0000
   3   4   6     88.3      1.3   1   0   1  0.0000
   4   4   6    215.6      2.2   1   0   1  0.0000
   5   4   6     56.9      1.3   1   0   1  0.0000
   6   4   6    107.6      1.9   1   0   1  0.0000
   7   4   6     50.2      1.5   1   0   1  0.0000
   0   5   6    489.4      4.9   1   0   1  0.0000
   1   5   6    321.6      2.7   1   0   1  0.0000
   2   5   6    556.8      4.2   1   0   1  0.0000
   3   5   6    288.5      2.7   1   0   1  0.0000
   4   5   6    356.3      3.5   1   0   1  0.0000
   5   5   6    151.2      2.2   1   0   1  0.0000
   6   5   6    264.3      3.3   1   0   1  0.0000
   7   5   6    133.9      2.9   1   0   1  0.0000
   0   6   6    442.3      4.6   1   0   1  0.0000
   1   6   6    736.4      5.1   1   0   1  0.0000
   2   6   6    457.1      3.8   1   0   1  0.0000
   3   6   6    523.9      4.5   1   0   1  0.0000
   4   6   6    294.5      3.4   1   0   1  0.0000
   5   6   6    455.2      4.5   1   0   1  0.0000
   6   6   6    240.0      3.3   1   0   1  0.0000
   0   7   6    374.5      4.5   1   0   1  0.0000
   1   7   6    537.8      4.0   1   0   1  0.0000
   2   7   6    343.2      3.3   1   0   1  0.0000
   3   7   6    395.5      3.8   1   0   1  0.0000
   4   7   6    269.6      3.5   1   0   1  0.0000
   5   7   6    317.8      4.1   1   0   1  0.0000
   6   7   6    167.7      5.0   1   0   1  0.0000
   0   8   6    131.8      2.5   1   0   1  0.0000
   1   8   6    124.0      1.8   1   0   1  0.0000
   2   8   6    102.2      1.7   1   0   1  0.0000
   3   8   6     80.3      1.7   1   0   1  0.0000
   4   8   6     87.8      1.9   1   0   1  0.0000
   5   8   6     82.8      2.6   1   0   1  0.0000
   0   9   6      7.2      1.1   1   0   1  0.0000
   1   9   6      4.1      0.7   1   0   1  0.0000
   2   9   6      9.0      0.9   1   0   1  0.0000
   3   9   6      0.8      0.9   1   0   1  0.0000
   4   9   6      7.4      1.9   1   0   1  0.0000
   0  10   6     23.9      1.8   1   0   1  0.0000
   1  10   6     26.0      1.5   1   0   1  0.0000
   2  10   6     20.9      1.8   1   0   1  0.0000
   0   1   7    791.4      7.6   1   0   1  0.0000
   1   1   7    159.0      1.0   1   0   1  0.0000
   2   1   7    725.2      3.9   1   0   1  0.0000
   3   1   7    135.1      1.3   1   0   1  0.0000
   4   1   7    444.3      3.4   1   0   1  0.0000
   5   1   7     78.2      1.2   1   0   1  0.0000
   6   1   7    291.2      2.9   1   0   1  0.0000
   7   1   7     51.8      1.4   1   0   1  0.0000
   8   1   7    142.2      3.8   1   0   1  0.0000
   0   2   7    287.8      2.5   1   0   1  0.0000
   1   2   7    919.0      4.5   1   0   1  0.0000
   2   2   7    123.6      1.1   1   0   1  0.0000
   3   2   7    738.2      5.0   1   0   1  0.0000
   4   2   7    153.6      1.7   1   0   1  0.0000
   5   2   7    552.5      4.4   1   0   1  0.0000
   6   2   7     87.9      1.6   1   0   1  0.0000
   7   2   7    309.9      3.4   1   0   1  0.0000
   8   2   7     55.1      4.3   1   0   1  0.0000
   0   3   7   1147.9      8.3   1   0   1  0.0000
   1   3   7    177.8      1.4   1   0   1  0.0000
   2   3   7    598.7      4.0   1   0   1  0.0000
   3   3   7    179.6      1.8   1   0   1  0.0000
   4   3   7    714.8      5.2   1   0   1  0.0000
   5   3   7    109.1      1.7   1   0   1  0.0000
   6   3   7    405.7      4.3   1   0   1  0.0000
   7   3   7     81.3      1.8   1   0   1  0.0000
   0   4   7    288.4      3.2   1   0   1  0.0000
   1   4   7   1005.6      5.9   1   0   1  0.0000
   2   4   7    225.1      2.1   1   0   1  0.0000
   3   4   7    922.9      6.6   1   0   1  0.0000
   4   4   7    178.3      2.2   1   0   1  0.0000
   5   4   7    534.5      4.7   1   0   1  0.0000
   6   4   7    131.2      2.1   1   0   1  0.0000
   7   4   7    429.7      5.3   1   0   1  0.0000
   0   5   7    384.9      4.0   1   0   1  0.0000
   1   5   7     91.4      1.3   1   0   1  0.0000
   2   5   7    451.1      3.6   1   0   1  0.0000
   3   5   7     99.2      1.6   1   0   1  0.0000
   4   5   7    257.9      3.0   1   0   1  0.0000
   5   5   7     44.7      1.3   1   0   1  0.0000
   6   5   7    218.4      3.0   1   0   1  0.0000
   7   5   7     46.9      2.7   1   0   1  0.0000
   0   6   7      1.9      0.7   1   0   1  0.0000
   1   6   7      2.0      0.5   1   0   1  0.0000
   2   6   7      2.7      0.6   1   0   1  0.0000
   3   6   7      1.1      0.7   1   0   1  0.0000
   4   6   7      1.4      0.8   1   0   1  0.0000
   5   6   7      1.2      0.9   1   0   1  0.0000
   6   6   7      0.3      1.0   1   0   1  0.0000
   0   7   7    143.7      2.4   1   0   1  0.0000
   1   7   7     33.8      0.9   1   0   1  0.0000
   2   7   7    155.0      2.2   1   0   1  0.0000
   3   7   7     27.5      1.1   1   0   1  0.0000
   4   7   7    105.8      2.1   1   0   1  0.0000
   5   7   7     17.2      1.2   1   0   1  0.0000
   6   7   7     67.9      8.7   1   0   1  0.0000
   0   8   7     41.1      1.5   1   0   1  0.0000
   1   8   7    231.8      2.6   1   0   1  0.0000
   2   8   7     40.2      1.2   1   0   1  0.0000
   3   8   7    200.2      2.7   1   0   1  0.0000
   4   8   7     33.3      1.4   1   0   1  0.0000
   5   8   7    136.6      5.8   1   0   1  0.0000
   0   9   7    322.4      4.8   1   0   1  0.0000
   1   9   7     71.6      1.5   1   0   1  0.0000
   2   9   7    324.4      3.4   1   0   1  0.0000
   3   9   7     75.9      1.9   1   0   1  0.0000
   4   9   7    216.0      8.0   1   0   1  0.0000
   0  10   7     70.2      3.4   1   0   1  0.0000
   1  10   7    237.7      7.7   1   0   1  0.0000
   2  10   7     89.5      5.5   1   0   1  0.0000
   0   0   8   1480.0     21.2   1   0   1  0.0000
   1   0   8     19.6      0.6   1   0   1  0.0000
   2   0   8   2275.8     14.6   1   0   1  0.0000
   3   0   8     16.6      0.7   1   0   1  0.0000
   4   0   8   1059.3      9.8   1   0   1  0.0000
   5   0   8      7.2      0.8   1   0   1  0.0000
   6   0   8    830.2      9.3   1   0   1  0.0000
   7   0   8      3.8      1.0   1   0   1  0.0000
   8   0   8    464.8     29.0   1   0   1  0.0000
   0   1   8     34.8      0.9   1   0   1  0.0000
   1   1   8   1488.6      6.8   1   0   1  0.0000
   2   1   8     19.6      0.4   1   0   1  0.0000
   3   1   8   1070.1      6.6   1   0   1  0.0000
   4   1   8     15.3      0.6   1   0   1  0.0000
   5   1   8    779.2      5.5   1   0   1  0.0000
   6   1   8      5.8      0.6   1   0   1  0.0000
   7   1   8    455.4      4.5   1   0   1  0.0000
   8   1   8      4.1      3.7   1   0   1  0.0000
   0   2   8    544.8      4.5   1   0   1  0.0000
   1   2   8    122.8      1.0   1   0   1  0.0000
   2   2   8    375.4      2.6   1   0   1  0.0000
   3   2   8     75.1      1.1   1   0   1  0.0000
   4   2   8    345.9      3.0   1   0   1  0.0000
   5   2   8     44.4      1.0   1   0   1  0.0000
   6   2   8    170.5      2.3   1   0   1  0.0000
   7   2   8     17.6      1.0   1   0   1  0.0000
   0   3   8      6.3      0.4   1   0   1  0.0000
   1   3   8      2.3      0.3   1   0   1  0.0000
   2   3   8      3.1      0.4   1   0   1  0.0000
   3   3   8      1.4      0.4   1   0   1  0.0000
   4   3   8      3.9      0.5   1   0   1  0.0000
   5   3   8      2.6      0.6   1   0   1  0.0000
   6   3   8      1.5      0.7   1   0   1  0.0000
   7   3   8      1.0      0.8   1   0   1  0.0000
   0   4   8    293.2      3.2   1   0   1  0.0000
   1   4   8     56.4      0.9   1   0   1  0.0000
   2   4   8    265.6      2.4   1   0   1  0.0000
   3   4   8     29.4      0.8   1   0   1  0.0000
   4   4   8    195.2      2.5   1   0   1  0.0000
   5   4   8     25.3      1.0   1   0   1  0.0000
   6   4   8    127.6      2.1   1   0   1  0.0000
   7   4   8      4.7      1.1   1   0   1  0.0000
   0   5   8      2.2      0.6   1   0   1  0.0000
   1   5   8    826.1      5.3   1   0   1  0.0000
   2   5   8      1.2      0.5   1   0   1  0.0000
   3   5   8    659.9      5.4   1   0   1  0.0000
   4   5   8      0.5      0.7   1   0   1  0.0000
   5   5   8    459.4      4.7   1   0   1  0.0000
   6   5   8      1.2      0.8   1   0   1  0.0000
   0   6   8    903.8      7.9   1   0   1  0.0000
   1   6   8      0.9      0.5   1   0   1  0.0000
   2   6   8    978.5      6.7   1   0   1  0.0000
   3   6   8      1.0      0.7   1   0   1  0.0000
   4   6   8    647.5      6.0   1   0   1  0.0000
   5   6   8      0.9      0.8   1   0   1  0.0000
   6   6   8    482.5      6.2   1   0   1  0.0000
   0   7   8     34.1      1.3   1   0   1  0.0000
   1   7   8    666.4      4.8   1   0   1  0.0000
   2   7   8     30.4      1.0   1   0   1  0.0000
   3   7   8    475.7      4.5   1   0   1  0.0000
   4   7   8     20.7      1.2   1   0   1  0.0000
   5   7   8    450.5      5.1   1   0   1  0.0000
   0   8   8    198.1      3.0   1   0   1  0.0000
   1   8   8      6.5      0.7   1   0   1  0.0000
   2   8   8    164.4      2.2   1   0   1  0.0000
   3   8   8      6.4      0.8   1   0   1  0.0000
   4   8   8    158.2      3.0   1   0   1  0.0000
   0   9   8      4.4      1.2   1   0   1  0.0000
   1   9   8      4.2      0.8   1   0   1  0.0000
   2   9   8      2.0      0.9   1   0   1  0.0000
   3   9   8      3.2      1.4   1   0   1  0.0000
   0   1   9    126.8      1.9   1   0   1  0.0000
   1   1   9     25.2      0.6   1   0   1  0.0000
   2   1   9    160.3      1.3   1   0   1  0.0000
   3   1   9     12.2      0.5   1   0   1  0.0000
   4   1   9     98.5      1.3   1   0   1  0.0000
   5   1   9     13.4      0.6   1   0   1  0.0000
   6   1   9     94.5      1.6   1   0   1  0.0000
   7   1   9      4.3      0.9   1   0   1  0.0000
   0   2   9    259.0      2.5   1   0   1  0.0000
   1   2   9   1095.1      6.1   1   0   1  0.0000
   2   2   9    127.5      1.2   1   0   1  0.0000
   3   2   9    890.2      6.0   1   0   1  0.0000
   4   2   9    134.8      1.7   1   0   1  0.0000
   5   2   9    602.6      4.8   1   0   1  0.0000
   6   2   9     64.0      1.4   1   0   1  0.0000
   7   2   9    380.1      4.6   1   0   1  0.0000
   0   3   9   1975.4     16.0   1   0   1  0.0000
   1   3   9    239.0      1.9   1   0   1  0.0000
   2   3   9   1314.6      7.9   1   0   1  0.0000
   3   3   9    200.3      2.1   1   0   1  0.0000
   4   3   9   1206.2      8.3   1   0   1  0.0000
   5   3   9    111.0      1.8   1   0   1  0.0000
   6   3   9    695.7      6.4   1   0   1  0.0000
   7   3   9     74.2      2.0   1   0   1  0.0000
   0   4   9     91.5      1.6   1   0   1  0.0000
   1   4   9    741.3      4.8   1   0   1  0.0000
   2   4   9     59.5      1.0   1   0   1  0.0000
   3   4   9    694.6      5.3   1   0   1  0.0000
   4   4   9     54.5      1.3   1   0   1  0.0000
   5   4   9    400.3      3.9   1   0   1  0.0000
   6   4   9     32.6      1.3   1   0   1  0.0000
   7   4   9    321.2      9.7   1   0   1  0.0000
   0   5   9    172.9      2.4   1   0   1  0.0000
   1   5   9     20.5      0.7   1   0   1  0.0000
   2   5   9    215.3      2.2   1   0   1  0.0000
   3   5   9     23.6      0.9   1   0   1  0.0000
   4   5   9    116.8      1.9   1   0   1  0.0000
   5   5   9      7.9      0.9   1   0   1  0.0000
   6   5   9    130.0      2.6   1   0   1  0.0000
   0   6   9      4.5      0.7   1   0   1  0.0000
   1   6   9     23.7      0.7   1   0   1  0.0000
   2   6   9     13.4      0.7   1   0   1  0.0000
   3   6   9     17.6      0.9   1   0   1  0.0000
   4   6   9      2.1      0.8   1   0   1  0.0000
   5   6   9     14.9      1.2   1   0   1  0.0000
   6   6   9      5.9      4.1   1   0   1  0.0000
   0   7   9     74.4      1.8   1   0   1  0.0000
   1   7   9     15.8      0.7   1   0   1  0.0000
   2   7   9     83.9      1.5   1   0   1  0.0000
   3   7   9     10.3      0.9   1   0   1  0.0000
   4   7   9     59.1      1.7   1   0   1  0.0000
   5   7   9     10.7      2.0   1   0   1  0.0000
   0   8   9     73.6      2.2   1   0   1  0.0000
   1   8   9    379.7      4.0   1   0   1  0.0000
   2   8   9     84.5      2.0   1   0   1  0.0000
   3   8   9    331.4      4.3   1   0   1  0.0000
   4   8   9     48.4      3.1   1   0   1  0.0000
   0   9   9    352.8      5.8   1   0   1  0.0000
   1   9   9     45.1      1.6   1   0   1  0.0000
   2   9   9    327.7      4.8   1   0   1  0.0000
   3   9   9     35.2      9.4   1   0   1  0.0000
   0   0  10    958.2     15.9   1   0   1  0.0000
   1   0  10    422.4      4.9   1   0   1  0.0000
   2   0  10   1022.3      8.0   1   0   1  0.0000
   3   0  10    324.3      3.8   1   0   1  0.0000
   4   0  10    684.9      7.1   1   0   1  0.0000
   5   0  10    279.6      4.7   1   0   1  0.0000
   6   0  10    502.2      7.4   1   0   1  0.0000
   7   0  10    184.6      5.1   1   0   1  0.0000
   0   1  10    333.1      3.8   1   0   1  0.0000
   1   1  10    539.0      4.2   1   0   1  0.0000
   2   1  10    470.5      3.0   1   0   1  0.0000
   3   1  10    418.5      3.4   1   0   1  0.0000
   4   1  10    271.6      2.6   1   0   1  0.0000
   5   1  10    336.3      3.5   1   0   1  0.0000
   6   1  10    212.8      3.0   1   0   1  0.0000
   7   1  10    197.1      3.6   1   0   1  0.0000
   0   2  10    146.8      2.1   1   0   1  0.0000
   1   2  10    222.6      1.9   1   0   1  0.0000
   2   2  10     70.4      1.0   1   0   1  0.0000
   3   2  10    164.2      1.9   1   0   1  0.0000
   4   2  10     95.5      1.5   1   0   1  0.0000
   5   2  10    129.7      1.9   1   0   1  0.0000
   6   2  10     45.9      1.5   1   0   1  0.0000
   7   2  10     69.4      2.5   1   0   1  0.0000
   0   3  10      3.1      0.6   1   0   1  0.0000
   1   3  10     14.9      0.6   1   0   1  0.0000
   2   3  10      1.4      0.4   1   0   1  0.0000
   3   3  10     17.8      0.7   1   0   1  0.0000
   4   3  10      1.6      0.6   1   0   1  0.0000
   5   3  10      4.3      0.7   1   0   1  0.0000
   6   3  10      1.8      0.9   1   0   1  0.0000
   7   3  10      6.0      2.3   1   0   1  0.0000
   0   4  10     98.1      1.9   1   0   1  0.0000
   1   4  10    129.3      1.7   1   0   1  0.0000
   2   4  10     49.2      1.0   1   0   1  0.0000
   3   4  10    118.9      1.8   1   0   1  0.0000
   4   4  10     72.1      1.6   1   0   1  0.0000
   5   4  10     69.4      1.7   1   0   1  0.0000
   6   4  10     28.8      1.4   1   0   1  0.0000
   0   5  10    212.5      2.9   1   0   1  0.0000
   1   5  10    512.2      4.1   1   0   1  0.0000
   2   5  10    239.6      2.6   1   0   1  0.0000
   3   5  10    408.0      4.1   1   0   1  0.0000
   4   5  10    161.4      2.6   1   0   1  0.0000
   5   5  10    298.6      4.4   1   0   1  0.0000
   6   5  10    127.6      4.3   1   0   1  0.0000
   0   6  10    453.1      5.4   1   0   1  0.0000
   1   6  10    273.3      2.9   1   0   1  0.0000
   2   6  10    483.8      4.5   1   0   1  0.0000
   3   6  10    202.0      3.2   1   0   1  0.0000
   4   6  10    321.8      4.5   1   0   1  0.0000
   5   6  10    199.2      3.6   1   0   1  0.0000
   0   7  10    215.2      3.7   1   0   1  0.0000
   1   7  10    176.5      2.5   1   0   1  0.0000
   2   7  10    208.8      3.0   1   0   1  0.0000
   3   7  10    144.5      2.8   1   0   1  0.0000
   4   7  10    174.9      3.3   1   0   1  0.0000
   5   7  10    131.1      7.6   1   0   1  0.0000
   0   8  10     88.7      2.6   1   0   1  0.0000
   1   8  10     67.0      1.8   1   0   1  0.0000
   2   8  10     81.0      2.1   1   0   1  0.0000
   3   8  10     46.6      1.7   1   0   1  0.0000
   4   8  10     85.6      7.7   1   0   1  0.0000
   0   9  10      3.7      1.7   1   0   1  0.0000
   1   9  10     13.6      1.7   1   0   1  0.0000
   2   9  10      2.5      1.9   1   0   1  0.0000
   0   1  11     29.5      1.2   1   0   1  0.0000
   1   1  11    383.9      3.7   1   0   1  0.0000
   2   1  11    103.9      1.6   1   0   1  0.0000
   3   1  11    306.1      3.3   1   0   1  0.0000
   4   1  11     24.6      0.9   1   0   1  0.0000
   5   1  11    217.8      3.1   1   0   1  0.0000
   6   1  11     36.9      1.5   1   0   1  0.0000
   7   1  11    129.4      5.5   1   0   1  0.0000
   0   2  11    681.8      8.4   1   0   1  0.0000
   1   2  11    238.4      2.8   1   0   1  0.0000
   2   2  11    517.1      4.4   1   0   1  0.0000
   3   2  11    186.5      2.6   1   0   1  0.0000
   4   2  11    438.6      4.7   1   0   1  0.0000
   5   2  11    125.4      2.2   1   0   1  0.0000
   6   2  11    287.5      4.7   1   0   1  0.0000
   0   3  11    291.2      4.0   1   0   1  0.0000
   1   3  11    694.7      5.1   1   0   1  0.0000
   2   3  11    257.5      2.7   1   0   1  0.0000
   3   3  11    629.0      5.3   1   0   1  0.0000
   4   3  11    206.1      2.9   1   0   1  0.0000
   5   3  11    397.0      5.3   1   0   1  0.0000
   6   3  11    122.2      3.2   1   0   1  0.0000
   0   4  11    853.9      9.1   1   0   1  0.0000
   1   4  11    168.2      2.2   1   0   1  0.0000
   2   4  11    734.3      5.9   1   0   1  0.0000
   3   4  11    128.1      2.1   1   0   1  0.0000
   4   4  11    561.4      6.1   1   0   1  0.0000
   5   4  11    102.8      2.7   1   0   1  0.0000
   6   4  11    389.4      7.6   1   0   1  0.0000
   0   5  11     61.3      1.8   1   0   1  0.0000
   1   5  11    241.1      2.7   1   0   1  0.0000
   2   5  11     66.4      1.5   1   0   1  0.0000
   3   5  11    214.1      3.0   1   0   1  0.0000
   4   5  11     38.4      1.5   1   0   1  0.0000
   5   5  11    144.1      3.7   1   0   1  0.0000
   0   6  11     10.5      1.1   1   0   1  0.0000
   1   6  11      9.9      0.8   1   0   1  0.0000
   2   6  11      5.6      0.8   1   0   1  0.0000
   3   6  11      2.1      0.9   1   0   1  0.0000
   4   6  11      5.8      1.1   1   0   1  0.0000
   5   6  11     13.0      3.5   1   0   1  0.0000
   0   7  11     16.3      1.4   1   0   1  0.0000
   1   7  11    103.1      2.1   1   0   1  0.0000
   2   7  11     23.6      1.2   1   0   1  0.0000
   3   7  11     89.7      2.4   1   0   1  0.0000
   4   7  11      9.6      2.3   1   0   1  0.0000
   0   8  11    152.9      3.9   1   0   1  0.0000
   1   8  11     85.8      2.2   1   0   1  0.0000
   2   8  11    157.0      3.2   1   0   1  0.0000
   3   8  11     60.6      3.1   1   0   1  0.0000
   0   9  11     97.0     11.5   1   0   1  0.0000
   0   0  12      0.8      1.0   1   0   1  0.0000
   1   0  12    908.4     10.1   1   0   1  0.0000
   2   0  12      0.8      0.8   1   0   1  0.0000
   3   0  12    732.8      9.7   1   0   1  0.0000
   4   0  12      1.2      0.9   1   0   1  0.0000
   5   0  12    578.4     10.1   1   0   1  0.0000
   6   0  12      3.0      1.4   1   0   1  0.0000
   0   1  12    932.0      9.9   1   0   1  0.0000
   1   1  12      5.8      0.6   1   0   1  0.0000
   2   1  12    804.0      7.3   1   0   1  0.0000
   3   1  12      8.3      0.8   1   0   1  0.0000
   4   1  12    647.7      6.7   1   0   1  0.0000
   5   1  12      5.2      0.9   1   0   1  0.0000
   6   1  12    413.8      6.2   1   0   1  0.0000
   0   2  12     19.8      1.2   1   0   1  0.0000
   1   2  12    400.4      4.3   1   0   1  0.0000
   2   2  12      2.7      0.7   1   0   1  0.0000
   3   2  12    333.8      4.4   1   0   1  0.0000
   4   2  12     12.7      1.0   1   0   1  0.0000
   5   2  12    229.2      4.3   1   0   1  0.0000
   6   2  12      4.1      1.2   1   0   1  0.0000
   0   3  12      3.2      1.1   1   0   1  0.0000
   1   3  12      5.3      0.7   1   0   1  0.0000
   2   3  12      1.7      0.7   1   0   1  0.0000
   3   3  12      0.8      0.8   1   0   1  0.0000
   4   3  12      1.5      1.0   1   0   1  0.0000
   5   3  12      4.9      1.1   1   0   1  0.0000
   6   3  12      0.4      1.6   1   0   1  0.0000
   0   4  12     13.1      1.3   1   0   1  0.0000
   1   4  12    249.2      3.7   1   0   1  0.0000
   2   4  12     -0.5      0.8   1   0   1  0.0000
   3   4  12    201.9      3.7   1   0   1  0.0000
   4   4  12      8.9      1.2   1   0   1  0.0000
   5   4  12    153.0      3.6   1   0   1  0.0000
   6   4  12     -0.9      4.1   1   0   1  0.0000
   0   5  12    431.9      7.2   1   0   1  0.0000
   1   5  12      3.7      0.9   1   0   1  0.0000
   2   5  12    385.8      5.3   1   0   1  0.0000
   3   5  12      0.7      1.0   1   0   1  0.0000
   4   5  12    319.2      6.2   1   0   1  0.0000
   5   5  12      2.7      1.8   1   0   1  0.0000
   0   6  12      0.5      1.2   1   0   1  0.0000
   1   6  12    586.7      6.7   1   0   1  0.0000
   2   6  12      2.8      1.1   1   0   1  0.0000
   3   6  12    500.4      7.5   1   0   1  0.0000
   4   6  12      0.9      1.3   1   0   1  0.0000
   0   7  12    544.7      9.3   1   0   1  0.0000
   1   7  12     17.6      1.3   1   0   1  0.0000
   2   7  12    546.4      7.7   1   0   1  0.0000
   3   7  12     17.7      1.7   1   0   1  0.0000
   4   7  12    408.8     24.0   1   0   1  0.0000
   0   8  12      1.9      1.9   1   0   1  0.0000
   1   8  12    161.1      4.4   1   0   1  0.0000
   2   8  12      1.6      2.0   1   0   1  0.0000
   0   1  13      2.3      0.7   1   0   1  0.0000
   1   1  13    229.1      3.2   1   0   1  0.0000
   2   1  13      7.7      0.8   1   0   1  0.0000
   3   1  13    188.9      3.0   1   0   1  0.0000
   4   1  13      1.8      0.9   1   0   1  0.0000
   5   1  13    130.0      3.2   1   0   1  0.0000
   6   1  13      0.7      1.9   1   0   1  0.0000
   0   2  13    579.7      7.4   1   0   1  0.0000
   1   2  13     70.5      1.6   1   0   1  0.0000
   2   2  13    638.0      6.9   1   0   1  0.0000
   3   2  13     69.0      1.9   1   0   1  0.0000
   4   2  13    416.0      5.6   1   0   1  0.0000
   5   2  13     39.6      1.9   1   0   1  0.0000
   6   2  13    308.1     11.8   1   0   1  0.0000
   0   3  13    126.6      3.5   1   0   1  0.0000
   1   3  13    705.4      6.9   1   0   1  0.0000
   2   3  13    131.1      2.7   1   0   1  0.0000
   3   3  13    617.1      7.3   1   0   1  0.0000
   4   3  13     83.2      2.4   1   0   1  0.0000
   5   3  13    432.3      6.8   1   0   1  0.0000
   0   4  13    485.7      8.1   1   0   1  0.0000
   1   4  13     12.9      1.0   1   0   1  0.0000
   2   4  13    464.6      6.2   1   0   1  0.0000
   3   4  13     14.2      1.3   1   0   1  0.0000
   4   4  13    376.4      5.9   1   0   1  0.0000
   5   4  13     10.8      1.5   1   0   1  0.0000
   0   5  13      4.4      1.2   1   0   1  0.0000
   1   5  13    207.5      3.6   1   0   1  0.0000
   2   5  13      2.5      1.1   1   0   1  0.0000
   3   5  13    148.4      3.5   1   0   1  0.0000
   4   5  13      3.8      1.4   1   0   1  0.0000
   5   5  13    144.3     11.9   1   0   1  0.0000
   0   6  13      9.0      1.5   1   0   1  0.0000
   1   6  13     10.6      1.2   1   0   1  0.0000
   2   6  13      5.3      1.2   1   0   1  0.0000
   3   6  13     12.6      1.5   1   0   1  0.0000
   4   6  13      4.8      2.5   1   0   1  0.0000
   0   7  13      4.9      1.5   1   0   1  0.0000
   1   7  13     86.7      2.6   1   0   1  0.0000
   2   7  13      3.2      1.3   1   0   1  0.0000
   1   8  13     51.5      7.6   1   0   1  0.0000
   0   0  14    559.6     11.4   1   0   1  0.0000
   1   0  14    757.7     11.6   1   0   1  0.0000
   2   0  14    390.2      7.3   1   0   1  0.0000
   3   0  14    627.2     10.2   1   0   1  0.0000
   4   0  14    365.6      7.7   1   0   1  0.0000
   5   0  14    450.8      9.3   1   0   1  0.0000
   0   1  14    440.6      6.5   1   0   1  0.0000
   1   1  14    253.0      3.5   1   0   1  0.0000
   2   1  14    346.4      4.4   1   0   1  0.0000
   3   1  14    201.9      3.4   1   0   1  0.0000
   4   1  14    301.1      4.7   1   0   1  0.0000
   5   1  14    155.8      3.7   1   0   1  0.0000
   0   2  14     26.1      1.5   1   0   1  0.0000
   1   2  14     70.5      1.7   1   0   1  0.0000
   2   2  14     49.8      1.7   1   0   1  0.0000
   3   2  14     70.8      2.1   1   0   1  0.0000
   4   2  14     24.1      1.4   1   0   1  0.0000
   5   2  14     39.9      2.1   1   0   1  0.0000
   0   3  14      8.0      1.1   1   0   1  0.0000
   1   3  14      1.5      0.8   1   0   1  0.0000
   2   3  14     10.4      1.1   1   0   1  0.0000
   3   3  14      1.7      0.9   1   0   1  0.0000
   4   3  14      4.3      1.1   1   0   1  0.0000
   5   3  14      0.6      1.5   1   0   1  0.0000
   0   4  14     28.4      2.0   1   0   1  0.0000
   1   4  14     43.4      1.6   1   0   1  0.0000
   2   4  14     39.5      1.8   1   0   1  0.0000
   3   4  14     37.7      1.9   1   0   1  0.0000
   4   4  14     24.0      1.6   1   0   1  0.0000
   0   5  14    389.2      7.0   1   0   1  0.0000
   1   5  14    194.6      3.6   1   0   1  0.0000
   2   5  14    313.9      5.6   1   0   1  0.0000
   3   5  14    151.6      3.7   1   0   1  0.0000
   4   5  14    281.6      9.9   1   0   1  0.0000
   0   6  14    267.0      6.2   1   0   1  0.0000
   1   6  14    389.4      5.6   1   0   1  0.0000
   2   6  14    228.4      4.4   1   0   1  0.0000
   3   6  14    363.0     16.3   1   0   1  0.0000
   0   7  14    169.3      6.4   1   0   1  0.0000
   1   7  14    110.6      4.8   1   0   1  0.0000
   2   7  14    206.7     15.4   1   0   1  0.0000
   0   1  15    214.8      4.7   1   0   1  0.0000
   1   1  15      4.4      1.0   1   0   1  0.0000
   2   1  15    172.0      3.3   1   0   1  0.0000
   3   1  15      1.8      1.0   1   0   1  0.0000
   4   1  15    147.8      3.5   1   0   1  0.0000
   5   1  15      7.2      2.3   1   0   1  0.0000
   0   2  15    110.8      3.1   1   0   1  0.0000
   1   2  15    370.2      5.1   1   0   1  0.0000
   2   2  15    134.0      2.9   1   0   1  0.0000
   3   2  15    330.2      5.2   1   0   1  0.0000
   4   2  15     85.0      2.5   1   0   1  0.0000
   0   3  15    372.0      6.7   1   0   1  0.0000
   1   3  15    247.8      4.0   1   0   1  0.0000
   2   3  15    453.4      6.3   1   0   1  0.0000
   3   3  15    205.1      3.9   1   0   1  0.0000
   4   3  15    290.5      5.0   1   0   1  0.0000
   0   4  15     75.3      3.2   1   0   1  0.0000
   1   4  15    418.0      6.2   1   0   1  0.0000
   2   4  15     73.0      2.5   1   0   1  0.0000
   3   4  15    330.8      5.5   1   0   1  0.0000
   4   4  15     66.7      4.0   1   0   1  0.0000
   0   5  15    181.9      5.6   1   0   1  0.0000
   1   5  15     14.5      1.3   1   0   1  0.0000
   2   5  15    127.6      3.4   1   0   1  0.0000
   3   5  15     10.9      2.2   1   0   1  0.0000
   0   6  15      6.4      1.9   1   0   1  0.0000
   1   6  15      1.4      1.6   1   0   1  0.0000
   2   6  15      8.4      2.3   1   0   1  0.0000
   0   0  16    475.9     13.0   1   0   1  0.0000
   1   0  16     11.5      1.8   1   0   1  0.0000
   2   0  16    316.1      6.6   1   0   1  0.0000
   3   0  16     10.1      1.6   1   0   1  0.0000
   4   0  16    354.0      8.6   1   0   1  0.0000
   0   1  16     10.1      1.8   1   0   1  0.0000
   1   1  16    467.4      6.9   1   0   1  0.0000
   2   1  16     10.5      1.3   1   0   1  0.0000
   3   1  16    410.4      6.3   1   0   1  0.0000
   4   1  16      7.4      1.6   1   0   1  0.0000
   0   2  16    261.7      6.1   1   0   1  0.0000
   1   2  16      6.3      1.2   1   0   1  0.0000
   2   2  16    276.1      5.0   1   0   1  0.0000
   3   2  16      4.3      1.1   1   0   1  0.0000
   4   2  16    183.6      8.0   1   0   1  0.0000
   0   3  16      2.5      1.3   1   0   1  0.0000
   1   3  16      2.6      1.1   1   0   1  0.0000
   2   3  16      0.7      1.1   1   0   1  0.0000
   3   3  16      1.9      1.2   1   0   1  0.0000
   4   3  16      0.9      4.4   1   0   1  0.0000
   0   4  16    183.0      5.5   1   0   1  0.0000
   1   4  16      2.0      1.1   1   0   1  0.0000
   2   4  16    178.9      4.0   1   0   1  0.0000
   3   4  16      5.8      2.1   1   0   1  0.0000
   0   5  16     14.1      2.4   1   0   1  0.0000
   1   5  16    249.9      5.8   1   0   1  0.0000
   2   5  16      7.6      2.4   1   0   1  0.0000
   0   1  17    176.1      6.7   1   0   1  0.0000
   1   1  17      1.1      1.1   1   0   1  0.0000
   2   1  17    138.2      3.5   1   0   1  0.0000
   3   1  17      1.2      1.5   1   0   1  0.0000
   0   2  17     31.6      4.0   1   0   1  0.0000
   1   2  17    353.6      6.8   1   0   1  0.0000
   2   2  17     41.1      2.1   1   0   1  0.0000
   3   2  17    288.8      9.0   1   0   1  0.0000
   0   3  17    427.3     12.5   1   0   1  0.0000
   1   3  17     75.0      2.6   1   0   1  0.0000
   2   3  17    489.6      9.6   1   0   1  0.0000
   0   4  17     13.1      3.3   1   0   1  0.0000
   1   4  17    423.2      9.6   1   0   1  0.0000
   2   4  17     11.7      7.3   1   0   1  0.0000
   0   0  18    345.1     14.3   1   0   1  0.0000
   1   0  18    235.1      7.5   1   0   1  0.0000
   2   0  18    311.4     13.4   1   0   1  0.0000
   0   1  18    128.7      6.4   1   0   1  0.0000
   1   1  18    213.2      5.4   1   0   1  0.0000
   2   1  18    112.2      5.7   1   0   1  0.0000
   0   2  18     59.4      8.6   1   0   1  0.0000
   1   2  18     23.0      4.6   1   0   1  0.0000
   2   2  18     58.1      7.9   1   0   1  0.0000
   1   3  18      1.0      4.6   1   0   1  0.0000
;
