# Supplementary material for: Atomic structure and formation mechanism of a newly discovered charge density wave in the m = 2 monophosphate tungsten bronze
Source: IUCrJ. 2026 May 29;13(Pt 4):441–55. doi: 10.1107/S2052252526002836 (PMC13324605; doi:10.1107/S2052252526002836)
Supplement: Supplementary file 2 [file m-13-00441-sup2.txt]

#isodistort_version_number 
!isoversion 6.7

#atom_sphere_radius_in_angstroms 
!atommaxradius    0.40000

#angstroms_per_magneton 
!angstromspermagneton    0.50000

#angstroms_per_radian 
!angstromsperradian    4.00000

#default_isotropy_uiso_parameter 
!defaultuiso    0.04000

#maximum_bond_length_in_angstroms 
!maxbondlength    2.50000

#applet_width_in_pixels 
!appletwidth   1024

#parentcell_parameters_in_angstroms_and_radians 
!parentcell 
        5.22790        6.55810       11.18830        1.57080        1.57080        1.57080

#parent_origin_in_supercell_units 
!parentorigin 
  -0.50000  -0.12500   0.00000

#rows_are_parent_basis_vectors_in_supercell_units 
!parentbasis 
   1.00000   0.00000   0.00000
   0.00000   0.25000   0.00000
   0.00000   0.00000   1.00000

#parentatom/label/element 
!atomtypelist 
   1 W1 W 
   2 P1 P 
   3 O1 O 
   4 O2 O 
   5 O3 O 
   6 O4 O 

#parentatom/subatom/label 
!atomsubtypelist 
   1   1 W1-2 
   1   2 W1-1 
   1   3 W1-4 
   1   4 W1-3 
   1   5 W11-4 
   1   6 W11-3 
   1   7 W11-2 
   1   8 W11-1 
   2   1 P11-1 
   2   2 P11-4 
   2   3 P11-3 
   2   4 P11-2 
   2   5 P1-1 
   2   6 P1-4 
   2   7 P1-3 
   2   8 P1-2 
   3   1 O2-1 
   3   2 O2-4 
   3   3 O2-3 
   3   4 O2-2 
   3   5 O21-1 
   3   6 O21-4 
   3   7 O21-3 
   3   8 O21-2 
   4   1 O11-2 
   4   2 O11-1 
   4   3 O11-4 
   4   4 O11-3 
   4   5 O1-4 
   4   6 O1-3 
   4   7 O1-2 
   4   8 O1-1 
   5   1 O41-1 
   5   2 O41-4 
   5   3 O41-3 
   5   4 O41-2 
   5   5 O4-1 
   5   6 O4-4 
   5   7 O4-3 
   5   8 O4-2 
   6   1 O31-1 
   6   2 O31-3 
   6   3 O3-4 
   6   4 O3-1 
   6   5 O3-2 

#parentatom/type/subatom/x/y/z/_for_each_subatom 
!atomcoordlist 
    1    1    1   0.75000   0.79214   0.56124 
    1    1    2   0.25000   0.20786   0.43877 
    1    2    1   0.75000   0.04214   0.56124 
    1    2    2   0.25000   0.95786   0.43877 
    1    3    1   0.75000   0.29214   0.56124 
    1    3    2   0.25000   0.70786   0.43877 
    1    4    1   0.75000   0.54214   0.56124 
    1    4    2   0.25000   0.45786   0.43877 
    1    5    1   0.75000   0.08286   0.06123 
    1    5    2   0.25000   0.91714   0.93876 
    1    6    1   0.75000   0.33286   0.06123 
    1    6    2   0.25000   0.66714   0.93876 
    1    7    1   0.75000   0.58286   0.06123 
    1    7    2   0.25000   0.41714   0.93876 
    1    8    1   0.75000   0.83286   0.06123 
    1    8    2   0.25000   0.16714   0.93876 
    2    1    1   0.75000   0.99277   0.84462 
    2    1    2   0.25000   0.00723   0.15538 
    2    2    1   0.75000   0.24277   0.84462 
    2    2    2   0.25000   0.75723   0.15538 
    2    3    1   0.75000   0.49277   0.84462 
    2    3    2   0.25000   0.50723   0.15538 
    2    4    1   0.75000   0.74277   0.84462 
    2    4    2   0.25000   0.25723   0.15538 
    2    5    1   0.75000   0.88223   0.34462 
    2    5    2   0.25000   0.11777   0.65538 
    2    6    1   0.75000   0.13223   0.34462 
    2    6    2   0.25000   0.86777   0.65538 
    2    7    1   0.75000   0.38223   0.34462 
    2    7    2   0.25000   0.61777   0.65538 
    2    8    1   0.75000   0.63223   0.34462 
    2    8    2   0.25000   0.36777   0.65538 
    3    1    1   0.75000   0.83262   0.41410 
    3    1    2   0.25000   0.16737   0.58590 
    3    2    1   0.75000   0.08263   0.41410 
    3    2    2   0.25000   0.91738   0.58590 
    3    3    1   0.75000   0.33263   0.41410 
    3    3    2   0.25000   0.66738   0.58590 
    3    4    1   0.75000   0.58262   0.41410 
    3    4    2   0.25000   0.41737   0.58590 
    3    5    1   0.75000   0.04238   0.91410 
    3    5    2   0.25000   0.95762   0.08590 
    3    6    1   0.75000   0.29237   0.91410 
    3    6    2   0.25000   0.70762   0.08590 
    3    7    1   0.75000   0.54238   0.91410 
    3    7    2   0.25000   0.45763   0.08590 
    3    8    1   0.75000   0.79238   0.91410 
    3    8    2   0.25000   0.20763   0.08590 
    4    1    1   0.75000   0.75523   0.71290 
    4    1    2   0.25000   0.24477   0.28710 
    4    2    1   0.75000   0.00522   0.71290 
    4    2    2   0.25000   0.99477   0.28710 
    4    3    1   0.75000   0.25522   0.71290 
    4    3    2   0.25000   0.74477   0.28710 
    4    4    1   0.75000   0.50523   0.71290 
    4    4    2   0.25000   0.49478   0.28710 
    4    5    1   0.75000   0.11978   0.21290 
    4    5    2   0.25000   0.88023   0.78710 
    4    6    1   0.75000   0.36978   0.21290 
    4    6    2   0.25000   0.63023   0.78710 
    4    7    1   0.75000   0.61977   0.21290 
    4    7    2   0.25000   0.38022   0.78710 
    4    8    1   0.75000   0.86977   0.21290 
    4    8    2   0.25000   0.13023   0.78710 
    5    1    1   0.98760   0.96337   0.87360 
    5    1    2   0.48760   0.03662   0.12640 
    5    1    3   0.01240   0.03662   0.12640 
    5    1    4   0.51240   0.96337   0.87360 
    5    2    1   0.98760   0.21338   0.87360 
    5    2    2   0.48760   0.78663   0.12640 
    5    2    3   0.01240   0.78663   0.12640 
    5    2    4   0.51240   0.21338   0.87360 
    5    3    1   0.98760   0.46337   0.87360 
    5    3    2   0.48760   0.53663   0.12640 
    5    3    3   0.01240   0.53663   0.12640 
    5    3    4   0.51240   0.46337   0.87360 
    5    4    1   0.98760   0.71337   0.87360 
    5    4    2   0.48760   0.28663   0.12640 
    5    4    3   0.01240   0.28663   0.12640 
    5    4    4   0.51240   0.71337   0.87360 
    5    5    1   0.51240   0.91163   0.37360 
    5    5    2   0.01240   0.08837   0.62640 
    5    5    3   0.48760   0.08837   0.62640 
    5    5    4   0.98760   0.91163   0.37360 
    5    6    1   0.51240   0.16162   0.37360 
    5    6    2   0.01240   0.83837   0.62640 
    5    6    3   0.48760   0.83837   0.62640 
    5    6    4   0.98760   0.16162   0.37360 
    5    7    1   0.51240   0.41163   0.37360 
    5    7    2   0.01240   0.58837   0.62640 
    5    7    3   0.48760   0.58837   0.62640 
    5    7    4   0.98760   0.41163   0.37360 
    5    8    1   0.51240   0.66163   0.37360 
    5    8    2   0.01240   0.33837   0.62640 
    5    8    3   0.48760   0.33837   0.62640 
    5    8    4   0.98760   0.66163   0.37360 
    6    1    1   0.50000   0.87500   0.00000 
    6    1    2   0.50000   0.87500   1.00000 
    6    1    3   0.50000   0.12500   0.00000 
    6    1    4   0.50000   0.12500   1.00000 
    6    1    5   0.00000   0.87500   0.00000 
    6    1    6   0.00000   0.87500   1.00000 
    6    1    7   1.00000   0.87500   0.00000 
    6    1    8   1.00000   0.87500   1.00000 
    6    1    9   0.00000   0.12500   0.00000 
    6    1   10   0.00000   0.12500   1.00000 
    6    1   11   1.00000   0.12500   0.00000 
    6    1   12   1.00000   0.12500   1.00000 
    6    2    1   0.50000   0.37500   0.00000 
    6    2    2   0.50000   0.37500   1.00000 
    6    2    3   0.50000   0.62500   0.00000 
    6    2    4   0.50000   0.62500   1.00000 
    6    2    5   0.00000   0.37500   0.00000 
    6    2    6   0.00000   0.37500   1.00000 
    6    2    7   1.00000   0.37500   0.00000 
    6    2    8   1.00000   0.37500   1.00000 
    6    2    9   0.00000   0.62500   0.00000 
    6    2   10   0.00000   0.62500   1.00000 
    6    2   11   1.00000   0.62500   0.00000 
    6    2   12   1.00000   0.62500   1.00000 
    6    3    1   0.00000   0.00000   0.50000 
    6    3    2   0.00000   1.00000   0.50000 
    6    3    3   1.00000   0.00000   0.50000 
    6    3    4   1.00000   1.00000   0.50000 
    6    3    5   0.50000   0.00000   0.50000 
    6    3    6   0.50000   1.00000   0.50000 
    6    4    1   0.00000   0.25000   0.50000 
    6    4    2   1.00000   0.25000   0.50000 
    6    4    3   0.00000   0.75000   0.50000 
    6    4    4   1.00000   0.75000   0.50000 
    6    4    5   0.50000   0.25000   0.50000 
    6    4    6   0.50000   0.75000   0.50000 
    6    5    1   0.00000   0.50000   0.50000 
    6    5    2   1.00000   0.50000   0.50000 
    6    5    3   0.50000   0.50000   0.50000 

#occupation_for_each_subatom_(same_order_as_atomcoordlist) 
!atomocclist 
   1.00000 
   1.00000 
   1.00000 
   1.00000 
   1.00000 
   1.00000 
   1.00000 
   1.00000 
   1.00000 
   1.00000 
   1.00000 
   1.00000 
   1.00000 
   1.00000 
   1.00000 
   1.00000 
   1.00000 
   1.00000 
   1.00000 
   1.00000 
   1.00000 
   1.00000 
   1.00000 
   1.00000 
   1.00000 
   1.00000 
   1.00000 
   1.00000 
   1.00000 
   1.00000 
   1.00000 
   1.00000 
   1.00000 
   1.00000 
   1.00000 
   1.00000 
   1.00000 
   1.00000 
   1.00000 
   1.00000 
   1.00000 
   1.00000 
   1.00000 
   1.00000 
   1.00000 
   1.00000 
   1.00000 
   1.00000 
   1.00000 
   1.00000 
   1.00000 
   1.00000 
   1.00000 
   1.00000 
   1.00000 
   1.00000 
   1.00000 
   1.00000 
   1.00000 
   1.00000 
   1.00000 
   1.00000 
   1.00000 
   1.00000 
   1.00000 
   1.00000 
   1.00000 
   1.00000 
   1.00000 
   1.00000 
   1.00000 
   1.00000 
   1.00000 
   1.00000 
   1.00000 
   1.00000 
   1.00000 
   1.00000 
   1.00000 
   1.00000 
   1.00000 
   1.00000 
   1.00000 
   1.00000 
   1.00000 
   1.00000 
   1.00000 
   1.00000 
   1.00000 
   1.00000 
   1.00000 
   1.00000 
   1.00000 
   1.00000 
   1.00000 
   1.00000 
   1.00000 
   1.00000 
   1.00000 
   1.00000 
   1.00000 
   1.00000 
   1.00000 
   1.00000 
   1.00000 
   1.00000 
   1.00000 
   1.00000 
   1.00000 
   1.00000 
   1.00000 
   1.00000 
   1.00000 
   1.00000 
   1.00000 
   1.00000 
   1.00000 
   1.00000 
   1.00000 
   1.00000 
   1.00000 
   1.00000 
   1.00000 
   1.00000 
   1.00000 
   1.00000 
   1.00000 
   1.00000 
   1.00000 
   1.00000 
   1.00000 
   1.00000 
   1.00000 
   1.00000 
   1.00000 

#magnetic_moment_mx/my/mz_for_each_subatom_(same_order_as_atomcoordlist) 
!atommaglist 
   0.00000   0.00000   0.00000 
   0.00000   0.00000   0.00000 
   0.00000   0.00000   0.00000 
   0.00000   0.00000   0.00000 
   0.00000   0.00000   0.00000 
   0.00000   0.00000   0.00000 
   0.00000   0.00000   0.00000 
   0.00000   0.00000   0.00000 
   0.00000   0.00000   0.00000 
   0.00000   0.00000   0.00000 
   0.00000   0.00000   0.00000 
   0.00000   0.00000   0.00000 
   0.00000   0.00000   0.00000 
   0.00000   0.00000   0.00000 
   0.00000   0.00000   0.00000 
   0.00000   0.00000   0.00000 
   0.00000   0.00000   0.00000 
   0.00000   0.00000   0.00000 
   0.00000   0.00000   0.00000 
   0.00000   0.00000   0.00000 
   0.00000   0.00000   0.00000 
   0.00000   0.00000   0.00000 
   0.00000   0.00000   0.00000 
   0.00000   0.00000   0.00000 
   0.00000   0.00000   0.00000 
   0.00000   0.00000   0.00000 
   0.00000   0.00000   0.00000 
   0.00000   0.00000   0.00000 
   0.00000   0.00000   0.00000 
   0.00000   0.00000   0.00000 
   0.00000   0.00000   0.00000 
   0.00000   0.00000   0.00000 
   0.00000   0.00000   0.00000 
   0.00000   0.00000   0.00000 
   0.00000   0.00000   0.00000 
   0.00000   0.00000   0.00000 
   0.00000   0.00000   0.00000 
   0.00000   0.00000   0.00000 
   0.00000   0.00000   0.00000 
   0.00000   0.00000   0.00000 
   0.00000   0.00000   0.00000 
   0.00000   0.00000   0.00000 
   0.00000   0.00000   0.00000 
   0.00000   0.00000   0.00000 
   0.00000   0.00000   0.00000 
   0.00000   0.00000   0.00000 
   0.00000   0.00000   0.00000 
   0.00000   0.00000   0.00000 
   0.00000   0.00000   0.00000 
   0.00000   0.00000   0.00000 
   0.00000   0.00000   0.00000 
   0.00000   0.00000   0.00000 
   0.00000   0.00000   0.00000 
   0.00000   0.00000   0.00000 
   0.00000   0.00000   0.00000 
   0.00000   0.00000   0.00000 
   0.00000   0.00000   0.00000 
   0.00000   0.00000   0.00000 
   0.00000   0.00000   0.00000 
   0.00000   0.00000   0.00000 
   0.00000   0.00000   0.00000 
   0.00000   0.00000   0.00000 
   0.00000   0.00000   0.00000 
   0.00000   0.00000   0.00000 
   0.00000   0.00000   0.00000 
   0.00000   0.00000   0.00000 
   0.00000   0.00000   0.00000 
   0.00000   0.00000   0.00000 
   0.00000   0.00000   0.00000 
   0.00000   0.00000   0.00000 
   0.00000   0.00000   0.00000 
   0.00000   0.00000   0.00000 
   0.00000   0.00000   0.00000 
   0.00000   0.00000   0.00000 
   0.00000   0.00000   0.00000 
   0.00000   0.00000   0.00000 
   0.00000   0.00000   0.00000 
   0.00000   0.00000   0.00000 
   0.00000   0.00000   0.00000 
   0.00000   0.00000   0.00000 
   0.00000   0.00000   0.00000 
   0.00000   0.00000   0.00000 
   0.00000   0.00000   0.00000 
   0.00000   0.00000   0.00000 
   0.00000   0.00000   0.00000 
   0.00000   0.00000   0.00000 
   0.00000   0.00000   0.00000 
   0.00000   0.00000   0.00000 
   0.00000   0.00000   0.00000 
   0.00000   0.00000   0.00000 
   0.00000   0.00000   0.00000 
   0.00000   0.00000   0.00000 
   0.00000   0.00000   0.00000 
   0.00000   0.00000   0.00000 
   0.00000   0.00000   0.00000 
   0.00000   0.00000   0.00000 
   0.00000   0.00000   0.00000 
   0.00000   0.00000   0.00000 
   0.00000   0.00000   0.00000 
   0.00000   0.00000   0.00000 
   0.00000   0.00000   0.00000 
   0.00000   0.00000   0.00000 
   0.00000   0.00000   0.00000 
   0.00000   0.00000   0.00000 
   0.00000   0.00000   0.00000 
   0.00000   0.00000   0.00000 
   0.00000   0.00000   0.00000 
   0.00000   0.00000   0.00000 
   0.00000   0.00000   0.00000 
   0.00000   0.00000   0.00000 
   0.00000   0.00000   0.00000 
   0.00000   0.00000   0.00000 
   0.00000   0.00000   0.00000 
   0.00000   0.00000   0.00000 
   0.00000   0.00000   0.00000 
   0.00000   0.00000   0.00000 
   0.00000   0.00000   0.00000 
   0.00000   0.00000   0.00000 
   0.00000   0.00000   0.00000 
   0.00000   0.00000   0.00000 
   0.00000   0.00000   0.00000 
   0.00000   0.00000   0.00000 
   0.00000   0.00000   0.00000 
   0.00000   0.00000   0.00000 
   0.00000   0.00000   0.00000 
   0.00000   0.00000   0.00000 
   0.00000   0.00000   0.00000 
   0.00000   0.00000   0.00000 
   0.00000   0.00000   0.00000 
   0.00000   0.00000   0.00000 
   0.00000   0.00000   0.00000 
   0.00000   0.00000   0.00000 
   0.00000   0.00000   0.00000 
   0.00000   0.00000   0.00000 
   0.00000   0.00000   0.00000 

#rotation_rx/ry/rz_for_each_subatom_(same_order_as_atomcoordlist) 
!atomrotlist 
   0.00000   0.00000   0.00000 
   0.00000   0.00000   0.00000 
   0.00000   0.00000   0.00000 
   0.00000   0.00000   0.00000 
   0.00000   0.00000   0.00000 
   0.00000   0.00000   0.00000 
   0.00000   0.00000   0.00000 
   0.00000   0.00000   0.00000 
   0.00000   0.00000   0.00000 
   0.00000   0.00000   0.00000 
   0.00000   0.00000   0.00000 
   0.00000   0.00000   0.00000 
   0.00000   0.00000   0.00000 
   0.00000   0.00000   0.00000 
   0.00000   0.00000   0.00000 
   0.00000   0.00000   0.00000 
   0.00000   0.00000   0.00000 
   0.00000   0.00000   0.00000 
   0.00000   0.00000   0.00000 
   0.00000   0.00000   0.00000 
   0.00000   0.00000   0.00000 
   0.00000   0.00000   0.00000 
   0.00000   0.00000   0.00000 
   0.00000   0.00000   0.00000 
   0.00000   0.00000   0.00000 
   0.00000   0.00000   0.00000 
   0.00000   0.00000   0.00000 
   0.00000   0.00000   0.00000 
   0.00000   0.00000   0.00000 
   0.00000   0.00000   0.00000 
   0.00000   0.00000   0.00000 
   0.00000   0.00000   0.00000 
   0.00000   0.00000   0.00000 
   0.00000   0.00000   0.00000 
   0.00000   0.00000   0.00000 
   0.00000   0.00000   0.00000 
   0.00000   0.00000   0.00000 
   0.00000   0.00000   0.00000 
   0.00000   0.00000   0.00000 
   0.00000   0.00000   0.00000 
   0.00000   0.00000   0.00000 
   0.00000   0.00000   0.00000 
   0.00000   0.00000   0.00000 
   0.00000   0.00000   0.00000 
   0.00000   0.00000   0.00000 
   0.00000   0.00000   0.00000 
   0.00000   0.00000   0.00000 
   0.00000   0.00000   0.00000 
   0.00000   0.00000   0.00000 
   0.00000   0.00000   0.00000 
   0.00000   0.00000   0.00000 
   0.00000   0.00000   0.00000 
   0.00000   0.00000   0.00000 
   0.00000   0.00000   0.00000 
   0.00000   0.00000   0.00000 
   0.00000   0.00000   0.00000 
   0.00000   0.00000   0.00000 
   0.00000   0.00000   0.00000 
   0.00000   0.00000   0.00000 
   0.00000   0.00000   0.00000 
   0.00000   0.00000   0.00000 
   0.00000   0.00000   0.00000 
   0.00000   0.00000   0.00000 
   0.00000   0.00000   0.00000 
   0.00000   0.00000   0.00000 
   0.00000   0.00000   0.00000 
   0.00000   0.00000   0.00000 
   0.00000   0.00000   0.00000 
   0.00000   0.00000   0.00000 
   0.00000   0.00000   0.00000 
   0.00000   0.00000   0.00000 
   0.00000   0.00000   0.00000 
   0.00000   0.00000   0.00000 
   0.00000   0.00000   0.00000 
   0.00000   0.00000   0.00000 
   0.00000   0.00000   0.00000 
   0.00000   0.00000   0.00000 
   0.00000   0.00000   0.00000 
   0.00000   0.00000   0.00000 
   0.00000   0.00000   0.00000 
   0.00000   0.00000   0.00000 
   0.00000   0.00000   0.00000 
   0.00000   0.00000   0.00000 
   0.00000   0.00000   0.00000 
   0.00000   0.00000   0.00000 
   0.00000   0.00000   0.00000 
   0.00000   0.00000   0.00000 
   0.00000   0.00000   0.00000 
   0.00000   0.00000   0.00000 
   0.00000   0.00000   0.00000 
   0.00000   0.00000   0.00000 
   0.00000   0.00000   0.00000 
   0.00000   0.00000   0.00000 
   0.00000   0.00000   0.00000 
   0.00000   0.00000   0.00000 
   0.00000   0.00000   0.00000 
   0.00000   0.00000   0.00000 
   0.00000   0.00000   0.00000 
   0.00000   0.00000   0.00000 
   0.00000   0.00000   0.00000 
   0.00000   0.00000   0.00000 
   0.00000   0.00000   0.00000 
   0.00000   0.00000   0.00000 
   0.00000   0.00000   0.00000 
   0.00000   0.00000   0.00000 
   0.00000   0.00000   0.00000 
   0.00000   0.00000   0.00000 
   0.00000   0.00000   0.00000 
   0.00000   0.00000   0.00000 
   0.00000   0.00000   0.00000 
   0.00000   0.00000   0.00000 
   0.00000   0.00000   0.00000 
   0.00000   0.00000   0.00000 
   0.00000   0.00000   0.00000 
   0.00000   0.00000   0.00000 
   0.00000   0.00000   0.00000 
   0.00000   0.00000   0.00000 
   0.00000   0.00000   0.00000 
   0.00000   0.00000   0.00000 
   0.00000   0.00000   0.00000 
   0.00000   0.00000   0.00000 
   0.00000   0.00000   0.00000 
   0.00000   0.00000   0.00000 
   0.00000   0.00000   0.00000 
   0.00000   0.00000   0.00000 
   0.00000   0.00000   0.00000 
   0.00000   0.00000   0.00000 
   0.00000   0.00000   0.00000 
   0.00000   0.00000   0.00000 
   0.00000   0.00000   0.00000 
   0.00000   0.00000   0.00000 
   0.00000   0.00000   0.00000 
   0.00000   0.00000   0.00000 
   0.00000   0.00000   0.00000 
   0.00000   0.00000   0.00000 

#ellipsoid_exx/eyy/ezz/eyz/exz/exy_for_each_subatom_(same_order_as_atomcoordlist) 
!atomelplist 
   0.04000   0.04000   0.04000   0.00000   0.00000   0.00000 
   0.04000   0.04000   0.04000   0.00000   0.00000   0.00000 
   0.04000   0.04000   0.04000   0.00000   0.00000   0.00000 
   0.04000   0.04000   0.04000   0.00000   0.00000   0.00000 
   0.04000   0.04000   0.04000   0.00000   0.00000   0.00000 
   0.04000   0.04000   0.04000   0.00000   0.00000   0.00000 
   0.04000   0.04000   0.04000   0.00000   0.00000   0.00000 
   0.04000   0.04000   0.04000   0.00000   0.00000   0.00000 
   0.04000   0.04000   0.04000   0.00000   0.00000   0.00000 
   0.04000   0.04000   0.04000   0.00000   0.00000   0.00000 
   0.04000   0.04000   0.04000   0.00000   0.00000   0.00000 
   0.04000   0.04000   0.04000   0.00000   0.00000   0.00000 
   0.04000   0.04000   0.04000   0.00000   0.00000   0.00000 
   0.04000   0.04000   0.04000   0.00000   0.00000   0.00000 
   0.04000   0.04000   0.04000   0.00000   0.00000   0.00000 
   0.04000   0.04000   0.04000   0.00000   0.00000   0.00000 
   0.04000   0.04000   0.04000   0.00000   0.00000   0.00000 
   0.04000   0.04000   0.04000   0.00000   0.00000   0.00000 
   0.04000   0.04000   0.04000   0.00000   0.00000   0.00000 
   0.04000   0.04000   0.04000   0.00000   0.00000   0.00000 
   0.04000   0.04000   0.04000   0.00000   0.00000   0.00000 
   0.04000   0.04000   0.04000   0.00000   0.00000   0.00000 
   0.04000   0.04000   0.04000   0.00000   0.00000   0.00000 
   0.04000   0.04000   0.04000   0.00000   0.00000   0.00000 
   0.04000   0.04000   0.04000   0.00000   0.00000   0.00000 
   0.04000   0.04000   0.04000   0.00000   0.00000   0.00000 
   0.04000   0.04000   0.04000   0.00000   0.00000   0.00000 
   0.04000   0.04000   0.04000   0.00000   0.00000   0.00000 
   0.04000   0.04000   0.04000   0.00000   0.00000   0.00000 
   0.04000   0.04000   0.04000   0.00000   0.00000   0.00000 
   0.04000   0.04000   0.04000   0.00000   0.00000   0.00000 
   0.04000   0.04000   0.04000   0.00000   0.00000   0.00000 
   0.04000   0.04000   0.04000   0.00000   0.00000   0.00000 
   0.04000   0.04000   0.04000   0.00000   0.00000   0.00000 
   0.04000   0.04000   0.04000   0.00000   0.00000   0.00000 
   0.04000   0.04000   0.04000   0.00000   0.00000   0.00000 
   0.04000   0.04000   0.04000   0.00000   0.00000   0.00000 
   0.04000   0.04000   0.04000   0.00000   0.00000   0.00000 
   0.04000   0.04000   0.04000   0.00000   0.00000   0.00000 
   0.04000   0.04000   0.04000   0.00000   0.00000   0.00000 
   0.04000   0.04000   0.04000   0.00000   0.00000   0.00000 
   0.04000   0.04000   0.04000   0.00000   0.00000   0.00000 
   0.04000   0.04000   0.04000   0.00000   0.00000   0.00000 
   0.04000   0.04000   0.04000   0.00000   0.00000   0.00000 
   0.04000   0.04000   0.04000   0.00000   0.00000   0.00000 
   0.04000   0.04000   0.04000   0.00000   0.00000   0.00000 
   0.04000   0.04000   0.04000   0.00000   0.00000   0.00000 
   0.04000   0.04000   0.04000   0.00000   0.00000   0.00000 
   0.04000   0.04000   0.04000   0.00000   0.00000   0.00000 
   0.04000   0.04000   0.04000   0.00000   0.00000   0.00000 
   0.04000   0.04000   0.04000   0.00000   0.00000   0.00000 
   0.04000   0.04000   0.04000   0.00000   0.00000   0.00000 
   0.04000   0.04000   0.04000   0.00000   0.00000   0.00000 
   0.04000   0.04000   0.04000   0.00000   0.00000   0.00000 
   0.04000   0.04000   0.04000   0.00000   0.00000   0.00000 
   0.04000   0.04000   0.04000   0.00000   0.00000   0.00000 
   0.04000   0.04000   0.04000   0.00000   0.00000   0.00000 
   0.04000   0.04000   0.04000   0.00000   0.00000   0.00000 
   0.04000   0.04000   0.04000   0.00000   0.00000   0.00000 
   0.04000   0.04000   0.04000   0.00000   0.00000   0.00000 
   0.04000   0.04000   0.04000   0.00000   0.00000   0.00000 
   0.04000   0.04000   0.04000   0.00000   0.00000   0.00000 
   0.04000   0.04000   0.04000   0.00000   0.00000   0.00000 
   0.04000   0.04000   0.04000   0.00000   0.00000   0.00000 
   0.04000   0.04000   0.04000   0.00000   0.00000   0.00000 
   0.04000   0.04000   0.04000   0.00000   0.00000   0.00000 
   0.04000   0.04000   0.04000   0.00000   0.00000   0.00000 
   0.04000   0.04000   0.04000   0.00000   0.00000   0.00000 
   0.04000   0.04000   0.04000   0.00000   0.00000   0.00000 
   0.04000   0.04000   0.04000   0.00000   0.00000   0.00000 
   0.04000   0.04000   0.04000   0.00000   0.00000   0.00000 
   0.04000   0.04000   0.04000   0.00000   0.00000   0.00000 
   0.04000   0.04000   0.04000   0.00000   0.00000   0.00000 
   0.04000   0.04000   0.04000   0.00000   0.00000   0.00000 
   0.04000   0.04000   0.04000   0.00000   0.00000   0.00000 
   0.04000   0.04000   0.04000   0.00000   0.00000   0.00000 
   0.04000   0.04000   0.04000   0.00000   0.00000   0.00000 
   0.04000   0.04000   0.04000   0.00000   0.00000   0.00000 
   0.04000   0.04000   0.04000   0.00000   0.00000   0.00000 
   0.04000   0.04000   0.04000   0.00000   0.00000   0.00000 
   0.04000   0.04000   0.04000   0.00000   0.00000   0.00000 
   0.04000   0.04000   0.04000   0.00000   0.00000   0.00000 
   0.04000   0.04000   0.04000   0.00000   0.00000   0.00000 
   0.04000   0.04000   0.04000   0.00000   0.00000   0.00000 
   0.04000   0.04000   0.04000   0.00000   0.00000   0.00000 
   0.04000   0.04000   0.04000   0.00000   0.00000   0.00000 
   0.04000   0.04000   0.04000   0.00000   0.00000   0.00000 
   0.04000   0.04000   0.04000   0.00000   0.00000   0.00000 
   0.04000   0.04000   0.04000   0.00000   0.00000   0.00000 
   0.04000   0.04000   0.04000   0.00000   0.00000   0.00000 
   0.04000   0.04000   0.04000   0.00000   0.00000   0.00000 
   0.04000   0.04000   0.04000   0.00000   0.00000   0.00000 
   0.04000   0.04000   0.04000   0.00000   0.00000   0.00000 
   0.04000   0.04000   0.04000   0.00000   0.00000   0.00000 
   0.04000   0.04000   0.04000   0.00000   0.00000   0.00000 
   0.04000   0.04000   0.04000   0.00000   0.00000   0.00000 
   0.04000   0.04000   0.04000   0.00000   0.00000   0.00000 
   0.04000   0.04000   0.04000   0.00000   0.00000   0.00000 
   0.04000   0.04000   0.04000   0.00000   0.00000   0.00000 
   0.04000   0.04000   0.04000   0.00000   0.00000   0.00000 
   0.04000   0.04000   0.04000   0.00000   0.00000   0.00000 
   0.04000   0.04000   0.04000   0.00000   0.00000   0.00000 
   0.04000   0.04000   0.04000   0.00000   0.00000   0.00000 
   0.04000   0.04000   0.04000   0.00000   0.00000   0.00000 
   0.04000   0.04000   0.04000   0.00000   0.00000   0.00000 
   0.04000   0.04000   0.04000   0.00000   0.00000   0.00000 
   0.04000   0.04000   0.04000   0.00000   0.00000   0.00000 
   0.04000   0.04000   0.04000   0.00000   0.00000   0.00000 
   0.04000   0.04000   0.04000   0.00000   0.00000   0.00000 
   0.04000   0.04000   0.04000   0.00000   0.00000   0.00000 
   0.04000   0.04000   0.04000   0.00000   0.00000   0.00000 
   0.04000   0.04000   0.04000   0.00000   0.00000   0.00000 
   0.04000   0.04000   0.04000   0.00000   0.00000   0.00000 
   0.04000   0.04000   0.04000   0.00000   0.00000   0.00000 
   0.04000   0.04000   0.04000   0.00000   0.00000   0.00000 
   0.04000   0.04000   0.04000   0.00000   0.00000   0.00000 
   0.04000   0.04000   0.04000   0.00000   0.00000   0.00000 
   0.04000   0.04000   0.04000   0.00000   0.00000   0.00000 
   0.04000   0.04000   0.04000   0.00000   0.00000   0.00000 
   0.04000   0.04000   0.04000   0.00000   0.00000   0.00000 
   0.04000   0.04000   0.04000   0.00000   0.00000   0.00000 
   0.04000   0.04000   0.04000   0.00000   0.00000   0.00000 
   0.04000   0.04000   0.04000   0.00000   0.00000   0.00000 
   0.04000   0.04000   0.04000   0.00000   0.00000   0.00000 
   0.04000   0.04000   0.04000   0.00000   0.00000   0.00000 
   0.04000   0.04000   0.04000   0.00000   0.00000   0.00000 
   0.04000   0.04000   0.04000   0.00000   0.00000   0.00000 
   0.04000   0.04000   0.04000   0.00000   0.00000   0.00000 
   0.04000   0.04000   0.04000   0.00000   0.00000   0.00000 
   0.04000   0.04000   0.04000   0.00000   0.00000   0.00000 
   0.04000   0.04000   0.04000   0.00000   0.00000   0.00000 
   0.04000   0.04000   0.04000   0.00000   0.00000   0.00000 
   0.04000   0.04000   0.04000   0.00000   0.00000   0.00000 
   0.04000   0.04000   0.04000   0.00000   0.00000   0.00000 
   0.04000   0.04000   0.04000   0.00000   0.00000   0.00000 

#parentatom1/type1/subatom1/parentatom2/type2/subatom2_for_each_bond 
!bondlist 
    1    1    1      1    3    2 
    1    1    1      2    4    1 
    1    1    1      2    5    1 
    1    1    1      2    6    2 
    1    1    1      3    1    1 
    1    1    1      4    1    1 
    1    1    1      5    6    3 
    1    1    1      6    4    4 
    1    1    1      6    4    6 
    1    1    2      1    3    1 
    1    1    2      2    4    2 
    1    1    2      2    5    2 
    1    1    2      2    6    1 
    1    1    2      3    1    2 
    1    1    2      4    1    2 
    1    1    2      5    6    1 
    1    1    2      6    4    1 
    1    1    2      6    4    2 
    1    1    2      6    4    5 
    1    2    1      2    5    2 
    1    2    1      2    6    1 
    1    2    1      3    2    1 
    1    2    1      4    2    1 
    1    2    1      5    5    3 
    1    2    1      6    3    3 
    1    2    1      6    3    5 
    1    2    1      6    3    6 
    1    2    2      2    5    1 
    1    2    2      2    6    2 
    1    2    2      3    2    2 
    1    2    2      4    2    2 
    1    2    2      5    5    1 
    1    2    2      6    3    2 
    1    2    2      6    3    6 
    1    3    1      2    2    1 
    1    3    1      2    7    1 
    1    3    1      2    8    2 
    1    3    1      3    3    1 
    1    3    1      4    3    1 
    1    3    1      5    8    3 
    1    3    1      6    4    2 
    1    3    1      6    4    5 
    1    3    2      2    2    2 
    1    3    2      2    7    2 
    1    3    2      2    8    1 
    1    3    2      3    3    2 
    1    3    2      4    3    2 
    1    3    2      5    8    1 
    1    3    2      6    4    3 
    1    3    2      6    4    4 
    1    3    2      6    4    6 
    1    4    1      1    4    2 
    1    4    1      2    3    1 
    1    4    1      2    7    2 
    1    4    1      2    8    1 
    1    4    1      3    4    1 
    1    4    1      4    4    1 
    1    4    1      5    7    3 
    1    4    1      6    5    2 
    1    4    1      6    5    3 
    1    4    2      2    3    2 
    1    4    2      2    7    1 
    1    4    2      2    8    2 
    1    4    2      3    4    2 
    1    4    2      4    4    2 
    1    4    2      5    7    1 
    1    4    2      6    5    1 
    1    4    2      6    5    2 
    1    4    2      6    5    3 
    1    5    1      2    1    2 
    1    5    1      2    6    1 
    1    5    1      4    5    1 
    1    5    1      5    1    2 
    1    5    1      6    1    3 
    1    5    1      6    1    4 
    1    5    1      6    1   11 
    1    5    2      2    1    1 
    1    5    2      2    6    2 
    1    5    2      4    5    2 
    1    5    2      5    1    4 
    1    5    2      6    1    2 
    1    5    2      6    1    6 
    1    6    1      2    4    2 
    1    6    1      2    7    1 
    1    6    1      4    6    1 
    1    6    1      5    4    2 
    1    6    1      6    2    1 
    1    6    1      6    2    2 
    1    6    1      6    2    7 
    1    6    2      2    4    1 
    1    6    2      2    7    2 
    1    6    2      4    6    2 
    1    6    2      5    4    4 
    1    6    2      6    2    4 
    1    6    2      6    2   10 
    1    7    1      2    3    2 
    1    7    1      2    8    1 
    1    7    1      4    7    1 
    1    7    1      5    3    2 
    1    7    1      6    2    3 
    1    7    1      6    2    4 
    1    7    1      6    2   11 
    1    7    2      2    3    1 
    1    7    2      2    8    2 
    1    7    2      4    7    2 
    1    7    2      5    3    4 
    1    7    2      6    2    2 
    1    7    2      6    2    6 
    1    8    1      2    2    2 
    1    8    1      2    5    1 
    1    8    1      4    8    1 
    1    8    1      5    2    2 
    1    8    1      6    1    1 
    1    8    1      6    1    2 
    1    8    1      6    1    7 
    1    8    2      2    2    1 
    1    8    2      2    5    2 
    1    8    2      4    8    2 
    1    8    2      5    2    4 
    1    8    2      6    1    4 
    1    8    2      6    1   10 
    2    1    1      5    1    1 
    2    1    1      5    1    4 
    2    1    2      5    1    2 
    2    1    2      5    1    3 
    2    2    1      3    6    1 
    2    2    1      4    3    1 
    2    2    1      5    2    1 
    2    2    1      5    2    4 
    2    2    1      5    8    3 
    2    2    2      3    6    2 
    2    2    2      4    3    2 
    2    2    2      5    2    2 
    2    2    2      5    2    3 
    2    2    2      5    8    1 
    2    3    1      3    7    1 
    2    3    1      4    4    1 
    2    3    1      5    3    1 
    2    3    1      5    3    4 
    2    3    1      5    7    3 
    2    3    2      3    7    2 
    2    3    2      4    4    2 
    2    3    2      5    3    2 
    2    3    2      5    3    3 
    2    3    2      5    7    1 
    2    4    1      3    8    1 
    2    4    1      4    1    1 
    2    4    1      5    4    1 
    2    4    1      5    4    4 
    2    4    2      3    8    2 
    2    4    2      4    1    2 
    2    4    2      5    4    2 
    2    4    2      5    4    3 
    2    5    1      3    1    1 
    2    5    1      4    8    1 
    2    5    1      5    2    2 
    2    5    1      5    5    1 
    2    5    1      5    5    4 
    2    5    1      5    6    3 
    2    5    2      3    1    2 
    2    5    2      4    8    2 
    2    5    2      5    2    4 
    2    5    2      5    5    2 
    2    5    2      5    5    3 
    2    5    2      5    6    1 
    2    6    1      3    2    1 
    2    6    1      4    5    1 
    2    6    1      5    1    2 
    2    6    1      5    5    3 
    2    6    1      5    6    1 
    2    6    1      5    6    4 
    2    6    2      3    2    2 
    2    6    2      4    5    2 
    2    6    2      5    1    4 
    2    6    2      5    5    1 
    2    6    2      5    6    2 
    2    6    2      5    6    3 
    2    7    1      3    3    1 
    2    7    1      4    6    1 
    2    7    1      5    7    1 
    2    7    1      5    7    4 
    2    7    1      5    8    3 
    2    7    2      3    3    2 
    2    7    2      4    6    2 
    2    7    2      5    7    2 
    2    7    2      5    7    3 
    2    7    2      5    8    1 
    2    8    1      3    4    1 
    2    8    1      4    7    1 
    2    8    1      5    7    3 
    2    8    1      5    8    1 
    2    8    1      5    8    4 
    2    8    2      3    4    2 
    2    8    2      4    7    2 
    2    8    2      5    7    1 
    2    8    2      5    8    2 
    2    8    2      5    8    3 
    3    1    1      4    3    2 
    3    1    1      4    8    1 
    3    1    1      5    2    2 
    3    1    1      5    5    1 
    3    1    1      5    5    4 
    3    1    1      5    6    3 
    3    1    1      6    4    4 
    3    1    1      6    4    6 
    3    1    2      4    3    1 
    3    1    2      4    8    2 
    3    1    2      5    2    4 
    3    1    2      5    5    2 
    3    1    2      5    5    3 
    3    1    2      5    6    1 
    3    1    2      6    4    1 
    3    1    2      6    4    2 
    3    1    2      6    4    5 
    3    2    1      4    5    1 
    3    2    1      5    1    2 
    3    2    1      5    5    3 
    3    2    1      5    6    1 
    3    2    1      5    6    4 
    3    2    1      6    3    3 
    3    2    1      6    3    5 
    3    2    1      6    3    6 
    3    2    2      4    5    2 
    3    2    2      5    1    4 
    3    2    2      5    5    1 
    3    2    2      5    6    2 
    3    2    2      5    6    3 
    3    2    2      6    3    2 
    3    2    2      6    3    6 
    3    3    1      3    4    2 
    3    3    1      4    6    1 
    3    3    1      5    4    2 
    3    3    1      5    7    1 
    3    3    1      5    7    4 
    3    3    1      5    8    3 
    3    3    1      6    4    2 
    3    3    1      6    4    5 
    3    3    2      3    4    1 
    3    3    2      4    6    2 
    3    3    2      5    4    4 
    3    3    2      5    7    2 
    3    3    2      5    7    3 
    3    3    2      5    8    1 
    3    3    2      6    4    3 
    3    3    2      6    4    4 
    3    3    2      6    4    6 
    3    4    1      4    7    1 
    3    4    1      5    3    2 
    3    4    1      5    7    3 
    3    4    1      5    8    1 
    3    4    1      5    8    4 
    3    4    1      6    5    2 
    3    4    1      6    5    3 
    3    4    2      4    7    2 
    3    4    2      5    3    4 
    3    4    2      5    7    1 
    3    4    2      5    8    2 
    3    4    2      5    8    3 
    3    4    2      6    5    1 
    3    4    2      6    5    2 
    3    4    2      6    5    3 
    3    5    1      4    2    1 
    3    5    1      5    5    3 
    3    5    1      6    1    4 
    3    5    1      6    1   12 
    3    5    2      4    2    2 
    3    5    2      5    5    1 
    3    5    2      6    1    1 
    3    5    2      6    1    2 
    3    5    2      6    1    5 
    3    5    2      6    1    6 
    3    5    2      6    1    7 
    3    5    2      6    1    8 
    3    6    1      4    3    1 
    3    6    1      5    2    1 
    3    6    1      5    2    4 
    3    6    1      5    8    3 
    3    6    1      6    2    2 
    3    6    1      6    2    8 
    3    6    2      4    3    2 
    3    6    2      5    2    2 
    3    6    2      5    2    3 
    3    6    2      5    8    1 
    3    6    2      6    2    3 
    3    6    2      6    2    4 
    3    6    2      6    2    9 
    3    6    2      6    2   10 
    3    6    2      6    2   11 
    3    6    2      6    2   12 
    3    7    1      4    4    1 
    3    7    1      4    6    2 
    3    7    1      5    3    1 
    3    7    1      5    3    4 
    3    7    1      5    7    3 
    3    7    1      6    2    4 
    3    7    1      6    2   12 
    3    7    2      4    4    2 
    3    7    2      4    6    1 
    3    7    2      5    3    2 
    3    7    2      5    3    3 
    3    7    2      5    7    1 
    3    7    2      6    2    1 
    3    7    2      6    2    2 
    3    7    2      6    2    5 
    3    7    2      6    2    6 
    3    7    2      6    2    7 
    3    7    2      6    2    8 
    3    8    1      4    1    1 
    3    8    1      4    5    2 
    3    8    1      5    4    1 
    3    8    1      5    4    4 
    3    8    1      5    6    3 
    3    8    1      6    1    2 
    3    8    1      6    1    8 
    3    8    2      4    1    2 
    3    8    2      4    5    1 
    3    8    2      5    4    2 
    3    8    2      5    4    3 
    3    8    2      5    6    1 
    3    8    2      6    1    3 
    3    8    2      6    1    4 
    3    8    2      6    1    9 
    3    8    2      6    1   10 
    3    8    2      6    1   11 
    3    8    2      6    1   12 
    4    1    1      5    4    1 
    4    1    1      5    4    4 
    4    1    1      5    6    3 
    4    1    1      6    4    4 
    4    1    1      6    4    6 
    4    1    2      5    4    2 
    4    1    2      5    4    3 
    4    1    2      5    6    1 
    4    1    2      6    4    1 
    4    1    2      6    4    2 
    4    1    2      6    4    5 
    4    2    1      5    5    3 
    4    2    1      6    3    3 
    4    2    1      6    3    5 
    4    2    1      6    3    6 
    4    2    2      5    5    1 
    4    2    2      6    3    2 
    4    2    2      6    3    6 
    4    3    1      5    2    1 
    4    3    1      5    2    4 
    4    3    1      5    8    3 
    4    3    1      6    4    2 
    4    3    1      6    4    5 
    4    3    2      5    2    2 
    4    3    2      5    2    3 
    4    3    2      5    8    1 
    4    3    2      6    4    3 
    4    3    2      6    4    4 
    4    3    2      6    4    6 
    4    4    1      5    3    1 
    4    4    1      5    3    4 
    4    4    1      5    7    3 
    4    4    1      6    5    2 
    4    4    1      6    5    3 
    4    4    2      5    3    2 
    4    4    2      5    3    3 
    4    4    2      5    7    1 
    4    4    2      6    5    1 
    4    4    2      6    5    2 
    4    4    2      6    5    3 
    4    5    1      5    1    2 
    4    5    1      5    6    1 
    4    5    1      5    6    4 
    4    5    1      6    1    3 
    4    5    1      6    1    4 
    4    5    1      6    1   11 
    4    5    2      5    1    4 
    4    5    2      5    6    2 
    4    5    2      5    6    3 
    4    5    2      6    1    2 
    4    5    2      6    1    6 
    4    6    1      5    4    2 
    4    6    1      5    7    1 
    4    6    1      5    7    4 
    4    6    1      6    2    1 
    4    6    1      6    2    2 
    4    6    1      6    2    7 
    4    6    2      5    4    4 
    4    6    2      5    7    2 
    4    6    2      5    7    3 
    4    6    2      6    2    4 
    4    6    2      6    2   10 
    4    7    1      5    3    2 
    4    7    1      5    8    1 
    4    7    1      5    8    4 
    4    7    1      6    2    3 
    4    7    1      6    2    4 
    4    7    1      6    2   11 
    4    7    2      5    3    4 
    4    7    2      5    8    2 
    4    7    2      5    8    3 
    4    7    2      6    2    2 
    4    7    2      6    2    6 
    4    8    1      5    2    2 
    4    8    1      5    5    1 
    4    8    1      5    5    4 
    4    8    1      6    1    1 
    4    8    1      6    1    2 
    4    8    1      6    1    7 
    4    8    2      5    2    4 
    4    8    2      5    5    2 
    4    8    2      5    5    3 
    4    8    2      6    1    4 
    4    8    2      6    1   10 
    5    1    1      5    1    4 
    5    1    1      6    1    2 
    5    1    1      6    1    8 
    5    1    2      5    1    3 
    5    1    2      6    1    3 
    5    1    2      6    1    4 
    5    1    2      6    1    9 
    5    1    2      6    1   10 
    5    1    2      6    1   11 
    5    1    2      6    1   12 
    5    1    3      6    1    3 
    5    1    3      6    1    4 
    5    1    3      6    1    9 
    5    1    3      6    1   10 
    5    1    3      6    1   11 
    5    1    3      6    1   12 
    5    1    4      6    1    2 
    5    1    4      6    1    8 
    5    2    1      5    2    4 
    5    2    1      6    1    4 
    5    2    1      6    1   12 
    5    2    2      5    2    3 
    5    2    2      6    1    1 
    5    2    2      6    1    2 
    5    2    2      6    1    5 
    5    2    2      6    1    6 
    5    2    2      6    1    7 
    5    2    2      6    1    8 
    5    2    3      6    1    1 
    5    2    3      6    1    2 
    5    2    3      6    1    5 
    5    2    3      6    1    6 
    5    2    3      6    1    7 
    5    2    3      6    1    8 
    5    2    4      6    1    4 
    5    2    4      6    1   12 
    5    3    1      5    3    4 
    5    3    1      6    2    2 
    5    3    1      6    2    8 
    5    3    2      5    3    3 
    5    3    2      6    2    3 
    5    3    2      6    2    4 
    5    3    2      6    2    9 
    5    3    2      6    2   10 
    5    3    2      6    2   11 
    5    3    2      6    2   12 
    5    3    3      6    2    3 
    5    3    3      6    2    4 
    5    3    3      6    2    9 
    5    3    3      6    2   10 
    5    3    3      6    2   11 
    5    3    3      6    2   12 
    5    3    4      6    2    2 
    5    3    4      6    2    8 
    5    4    1      5    4    4 
    5    4    1      6    2    4 
    5    4    1      6    2   12 
    5    4    2      5    4    3 
    5    4    2      6    2    1 
    5    4    2      6    2    2 
    5    4    2      6    2    5 
    5    4    2      6    2    6 
    5    4    2      6    2    7 
    5    4    2      6    2    8 
    5    4    3      6    2    1 
    5    4    3      6    2    2 
    5    4    3      6    2    5 
    5    4    3      6    2    6 
    5    4    3      6    2    7 
    5    4    3      6    2    8 
    5    4    4      6    2    4 
    5    4    4      6    2   12 
    5    5    1      5    5    4 
    5    5    1      5    6    3 
    5    5    1      6    3    4 
    5    5    1      6    3    6 
    5    5    2      5    5    3 
    5    5    2      6    3    1 
    5    5    2      6    3    2 
    5    5    2      6    3    3 
    5    5    2      6    3    4 
    5    5    2      6    3    5 
    5    5    2      6    3    6 
    5    5    3      5    6    1 
    5    5    3      6    3    1 
    5    5    3      6    3    2 
    5    5    3      6    3    3 
    5    5    3      6    3    4 
    5    5    3      6    3    5 
    5    5    3      6    3    6 
    5    5    4      6    3    4 
    5    5    4      6    3    6 
    5    6    1      5    6    4 
    5    6    1      6    4    2 
    5    6    1      6    4    5 
    5    6    2      5    6    3 
    5    6    2      6    4    3 
    5    6    2      6    4    4 
    5    6    2      6    4    6 
    5    6    3      6    4    3 
    5    6    3      6    4    4 
    5    6    3      6    4    6 
    5    6    4      6    4    2 
    5    6    4      6    4    5 
    5    7    1      5    7    4 
    5    7    1      5    8    3 
    5    7    1      6    5    2 
    5    7    1      6    5    3 
    5    7    2      5    7    3 
    5    7    2      6    5    1 
    5    7    2      6    5    2 
    5    7    2      6    5    3 
    5    7    3      5    8    1 
    5    7    3      6    5    1 
    5    7    3      6    5    2 
    5    7    3      6    5    3 
    5    7    4      6    5    2 
    5    7    4      6    5    3 
    5    8    1      5    8    4 
    5    8    1      6    4    4 
    5    8    1      6    4    6 
    5    8    2      5    8    3 
    5    8    2      6    4    1 
    5    8    2      6    4    2 
    5    8    2      6    4    5 
    5    8    3      6    4    1 
    5    8    3      6    4    2 
    5    8    3      6    4    5 
    5    8    4      6    4    4 
    5    8    4      6    4    6 
    6    1    1      6    1    2 
    6    1    1      6    1    5 
    6    1    1      6    1    6 
    6    1    1      6    1    7 
    6    1    1      6    1    8 
    6    1    2      6    1    5 
    6    1    2      6    1    6 
    6    1    2      6    1    7 
    6    1    2      6    1    8 
    6    1    3      6    1    4 
    6    1    3      6    1    9 
    6    1    3      6    1   10 
    6    1    3      6    1   11 
    6    1    3      6    1   12 
    6    1    4      6    1    9 
    6    1    4      6    1   10 
    6    1    4      6    1   11 
    6    1    4      6    1   12 
    6    1    5      6    1    6 
    6    1    5      6    1    7 
    6    1    5      6    1    8 
    6    1    6      6    1    7 
    6    1    6      6    1    8 
    6    1    7      6    1    8 
    6    1    9      6    1   10 
    6    1    9      6    1   11 
    6    1    9      6    1   12 
    6    1   10      6    1   11 
    6    1   10      6    1   12 
    6    1   11      6    1   12 
    6    2    1      6    2    2 
    6    2    1      6    2    5 
    6    2    1      6    2    6 
    6    2    1      6    2    7 
    6    2    1      6    2    8 
    6    2    2      6    2    5 
    6    2    2      6    2    6 
    6    2    2      6    2    7 
    6    2    2      6    2    8 
    6    2    3      6    2    4 
    6    2    3      6    2    9 
    6    2    3      6    2   10 
    6    2    3      6    2   11 
    6    2    3      6    2   12 
    6    2    4      6    2    9 
    6    2    4      6    2   10 
    6    2    4      6    2   11 
    6    2    4      6    2   12 
    6    2    5      6    2    6 
    6    2    5      6    2    7 
    6    2    5      6    2    8 
    6    2    6      6    2    7 
    6    2    6      6    2    8 
    6    2    7      6    2    8 
    6    2    9      6    2   10 
    6    2    9      6    2   11 
    6    2    9      6    2   12 
    6    2   10      6    2   11 
    6    2   10      6    2   12 
    6    2   11      6    2   12 
    6    3    1      6    3    2 
    6    3    1      6    3    3 
    6    3    1      6    3    4 
    6    3    1      6    3    5 
    6    3    1      6    3    6 
    6    3    2      6    3    3 
    6    3    2      6    3    4 
    6    3    2      6    3    5 
    6    3    2      6    3    6 
    6    3    3      6    3    4 
    6    3    3      6    3    5 
    6    3    3      6    3    6 
    6    3    4      6    3    5 
    6    3    4      6    3    6 
    6    3    5      6    3    6 
    6    4    1      6    4    2 
    6    4    1      6    4    5 
    6    4    2      6    4    5 
    6    4    3      6    4    4 
    6    4    3      6    4    6 
    6    4    4      6    4    6 
    6    5    1      6    5    2 
    6    5    1      6    5    3 
    6    5    2      6    5    3 
#irrepnum/irreplabel_for_each_contributing_irrep 
!irreplist 
  1 GM1+     
  2 GM4+     
  3 LD1      
  4 LD4      
  5 Z1       

#strainmodenum/amp/maxamp/irrepnum/modelabel/modevector_for_each_mode 
!strainmodelist 
  1    0.00044   0.10000    1 GM1+strain_1(a) 
   1.00000   0.00000   0.00000   0.00000   0.00000   0.00000 
  2   -0.00235   0.10000    1 GM1+strain_2(a) 
   0.00000   1.00000   0.00000   0.00000   0.00000   0.00000 
  3   -0.00054   0.10000    1 GM1+strain_3(a) 
   0.00000   0.00000   1.00000   0.00000   0.00000   0.00000 
  4    0.00000   0.10000    2 GM4+strain(a) 
   0.00000   0.00000   0.00000   1.41421   0.00000   0.00000 

#parentatom/dispmodenum/amp/maxamp/irrepnum/modelabel/(modevector_for_each_subatom)_for_each_mode 
!displacivemodelist 
    1    1   0.00246   4.00000    1 GM1+[W1:c:dsp]A'_1(a) 
   0.00000   0.00000   0.02234 
   0.00000   0.00000  -0.02234 
   0.00000   0.00000   0.02234 
   0.00000   0.00000  -0.02234 
   0.00000   0.00000   0.02234 
   0.00000   0.00000  -0.02234 
   0.00000   0.00000   0.02234 
   0.00000   0.00000  -0.02234 
   0.00000   0.00000   0.02234 
   0.00000   0.00000  -0.02234 
   0.00000   0.00000   0.02234 
   0.00000   0.00000  -0.02234 
   0.00000   0.00000   0.02234 
   0.00000   0.00000  -0.02234 
   0.00000   0.00000   0.02234 
   0.00000   0.00000  -0.02234 
    1    2  -0.00740   4.00000    1 GM1+[W1:c:dsp]A'_2(a) 
   0.00000   0.00953   0.00000 
   0.00000  -0.00953   0.00000 
   0.00000   0.00953   0.00000 
   0.00000  -0.00953   0.00000 
   0.00000   0.00953   0.00000 
   0.00000  -0.00953   0.00000 
   0.00000   0.00953   0.00000 
   0.00000  -0.00953   0.00000 
   0.00000  -0.00953   0.00000 
   0.00000   0.00953   0.00000 
   0.00000  -0.00953   0.00000 
   0.00000   0.00953   0.00000 
   0.00000  -0.00953   0.00000 
   0.00000   0.00953   0.00000 
   0.00000  -0.00953   0.00000 
   0.00000   0.00953   0.00000 
    1    3   0.00000   4.00000    2 GM4+[W1:c:dsp]A'_1(a) 
   0.00000   0.00000   0.02234 
   0.00000   0.00000  -0.02234 
   0.00000   0.00000   0.02234 
   0.00000   0.00000  -0.02234 
   0.00000   0.00000   0.02234 
   0.00000   0.00000  -0.02234 
   0.00000   0.00000   0.02234 
   0.00000   0.00000  -0.02234 
   0.00000   0.00000  -0.02234 
   0.00000   0.00000   0.02234 
   0.00000   0.00000  -0.02234 
   0.00000   0.00000   0.02234 
   0.00000   0.00000  -0.02234 
   0.00000   0.00000   0.02234 
   0.00000   0.00000  -0.02234 
   0.00000   0.00000   0.02234 
    1    4  -0.00000   4.00000    2 GM4+[W1:c:dsp]A'_2(a) 
   0.00000   0.00953   0.00000 
   0.00000  -0.00953   0.00000 
   0.00000   0.00953   0.00000 
   0.00000  -0.00953   0.00000 
   0.00000   0.00953   0.00000 
   0.00000  -0.00953   0.00000 
   0.00000   0.00953   0.00000 
   0.00000  -0.00953   0.00000 
   0.00000   0.00953   0.00000 
   0.00000  -0.00953   0.00000 
   0.00000   0.00953   0.00000 
   0.00000  -0.00953   0.00000 
   0.00000   0.00953   0.00000 
   0.00000  -0.00953   0.00000 
   0.00000   0.00953   0.00000 
   0.00000  -0.00953   0.00000 
    1    5   0.00000   2.82843    3 LD1[W1:c:dsp]A'_1(a) 
   0.00000   0.00000   0.02234 
   0.00000   0.00000  -0.02234 
   0.00000   0.00000   0.02234 
   0.00000   0.00000  -0.02234 
   0.00000   0.00000  -0.02234 
   0.00000   0.00000   0.02234 
   0.00000   0.00000  -0.02234 
   0.00000   0.00000   0.02234 
   0.00000   0.00000   0.03160 
   0.00000   0.00000  -0.03160 
   0.00000   0.00000   0.00000 
   0.00000   0.00000   0.00000 
   0.00000   0.00000  -0.03160 
   0.00000   0.00000   0.03160 
   0.00000   0.00000  -0.00000 
   0.00000   0.00000   0.00000 
    1    6   0.00001   2.82843    3 LD1[W1:c:dsp]A'_2(a) 
   0.00000   0.00000  -0.02234 
   0.00000   0.00000   0.02234 
   0.00000   0.00000   0.02234 
   0.00000   0.00000  -0.02234 
   0.00000   0.00000   0.02234 
   0.00000   0.00000  -0.02234 
   0.00000   0.00000  -0.02234 
   0.00000   0.00000   0.02234 
   0.00000   0.00000   0.00000 
   0.00000   0.00000   0.00000 
   0.00000   0.00000  -0.03160 
   0.00000   0.00000   0.03160 
   0.00000   0.00000  -0.00000 
   0.00000   0.00000  -0.00000 
   0.00000   0.00000   0.03160 
   0.00000   0.00000  -0.03160 
    1    7   0.00000   2.82843    3 LD1[W1:c:dsp]A'_3(a) 
   0.00000   0.00953   0.00000 
   0.00000  -0.00953   0.00000 
   0.00000   0.00953   0.00000 
   0.00000  -0.00953   0.00000 
   0.00000  -0.00953   0.00000 
   0.00000   0.00953   0.00000 
   0.00000  -0.00953   0.00000 
   0.00000   0.00953   0.00000 
   0.00000  -0.01348   0.00000 
   0.00000   0.01348   0.00000 
   0.00000   0.00000   0.00000 
   0.00000  -0.00000   0.00000 
   0.00000   0.01348   0.00000 
   0.00000  -0.01348   0.00000 
   0.00000   0.00000   0.00000 
   0.00000   0.00000   0.00000 
    1    8   0.00001   2.82843    3 LD1[W1:c:dsp]A'_4(a) 
   0.00000  -0.00953   0.00000 
   0.00000   0.00953   0.00000 
   0.00000   0.00953   0.00000 
   0.00000  -0.00953   0.00000 
   0.00000   0.00953   0.00000 
   0.00000  -0.00953   0.00000 
   0.00000  -0.00953   0.00000 
   0.00000   0.00953   0.00000 
   0.00000   0.00000   0.00000 
   0.00000  -0.00000   0.00000 
   0.00000   0.01348   0.00000 
   0.00000  -0.01348   0.00000 
   0.00000   0.00000   0.00000 
   0.00000   0.00000   0.00000 
   0.00000  -0.01348   0.00000 
   0.00000   0.01348   0.00000 
    1    9   0.20429   2.82843    4 LD4[W1:c:dsp]A'_1(a) 
   0.00000   0.00000   0.02234 
   0.00000   0.00000  -0.02234 
   0.00000   0.00000  -0.02234 
   0.00000   0.00000   0.02234 
   0.00000   0.00000  -0.02234 
   0.00000   0.00000   0.02234 
   0.00000   0.00000   0.02234 
   0.00000   0.00000  -0.02234 
   0.00000   0.00000   0.00000 
   0.00000   0.00000   0.00000 
   0.00000   0.00000  -0.03160 
   0.00000   0.00000   0.03160 
   0.00000   0.00000  -0.00000 
   0.00000   0.00000  -0.00000 
   0.00000   0.00000   0.03160 
   0.00000   0.00000  -0.03160 
    1   10  -0.08765   2.82843    4 LD4[W1:c:dsp]A'_2(a) 
   0.00000   0.00000   0.02234 
   0.00000   0.00000  -0.02234 
   0.00000   0.00000   0.02234 
   0.00000   0.00000  -0.02234 
   0.00000   0.00000  -0.02234 
   0.00000   0.00000   0.02234 
   0.00000   0.00000  -0.02234 
   0.00000   0.00000   0.02234 
   0.00000   0.00000  -0.03160 
   0.00000   0.00000   0.03160 
   0.00000   0.00000  -0.00000 
   0.00000   0.00000  -0.00000 
   0.00000   0.00000   0.03160 
   0.00000   0.00000  -0.03160 
   0.00000   0.00000   0.00000 
   0.00000   0.00000   0.00000 
    1   11  -0.18576   2.82843    4 LD4[W1:c:dsp]A'_3(a) 
   0.00000   0.00953   0.00000 
   0.00000  -0.00953   0.00000 
   0.00000  -0.00953   0.00000 
   0.00000   0.00953   0.00000 
   0.00000  -0.00953   0.00000 
   0.00000   0.00953   0.00000 
   0.00000   0.00953   0.00000 
   0.00000  -0.00953   0.00000 
   0.00000  -0.00000   0.00000 
   0.00000  -0.00000   0.00000 
   0.00000   0.01348   0.00000 
   0.00000  -0.01348   0.00000 
   0.00000   0.00000   0.00000 
   0.00000   0.00000   0.00000 
   0.00000  -0.01348   0.00000 
   0.00000   0.01348   0.00000 
    1   12  -0.01480   2.82843    4 LD4[W1:c:dsp]A'_4(a) 
   0.00000   0.00953   0.00000 
   0.00000  -0.00953   0.00000 
   0.00000   0.00953   0.00000 
   0.00000  -0.00953   0.00000 
   0.00000  -0.00953   0.00000 
   0.00000   0.00953   0.00000 
   0.00000  -0.00953   0.00000 
   0.00000   0.00953   0.00000 
   0.00000   0.01348   0.00000 
   0.00000  -0.01348   0.00000 
   0.00000   0.00000   0.00000 
   0.00000   0.00000   0.00000 
   0.00000  -0.01348   0.00000 
   0.00000   0.01348   0.00000 
   0.00000  -0.00000   0.00000 
   0.00000  -0.00000   0.00000 
    1   13  -0.00000   2.82843    5 Z1[W1:c:dsp]A'_1(a) 
   0.00000   0.00000   0.03160 
   0.00000   0.00000  -0.03160 
   0.00000   0.00000  -0.03160 
   0.00000   0.00000   0.03160 
   0.00000   0.00000   0.03160 
   0.00000   0.00000  -0.03160 
   0.00000   0.00000  -0.03160 
   0.00000   0.00000   0.03160 
   0.00000   0.00000   0.00000 
   0.00000   0.00000   0.00000 
   0.00000   0.00000   0.00000 
   0.00000   0.00000   0.00000 
   0.00000   0.00000   0.00000 
   0.00000   0.00000   0.00000 
   0.00000   0.00000   0.00000 
   0.00000   0.00000   0.00000 
    1   14   0.00000   2.82843    5 Z1[W1:c:dsp]A'_2(a) 
   0.00000   0.00000   0.00000 
   0.00000   0.00000   0.00000 
   0.00000   0.00000   0.00000 
   0.00000   0.00000   0.00000 
   0.00000   0.00000   0.00000 
   0.00000   0.00000   0.00000 
   0.00000   0.00000   0.00000 
   0.00000   0.00000   0.00000 
   0.00000   0.00000  -0.03160 
   0.00000   0.00000   0.03160 
   0.00000   0.00000   0.03160 
   0.00000   0.00000  -0.03160 
   0.00000   0.00000  -0.03160 
   0.00000   0.00000   0.03160 
   0.00000   0.00000   0.03160 
   0.00000   0.00000  -0.03160 
    1   15   0.00000   2.82843    5 Z1[W1:c:dsp]A'_3(a) 
   0.00000   0.01348   0.00000 
   0.00000  -0.01348   0.00000 
   0.00000  -0.01348   0.00000 
   0.00000   0.01348   0.00000 
   0.00000   0.01348   0.00000 
   0.00000  -0.01348   0.00000 
   0.00000  -0.01348   0.00000 
   0.00000   0.01348   0.00000 
   0.00000   0.00000   0.00000 
   0.00000   0.00000   0.00000 
   0.00000   0.00000   0.00000 
   0.00000   0.00000   0.00000 
   0.00000   0.00000   0.00000 
   0.00000   0.00000   0.00000 
   0.00000   0.00000   0.00000 
   0.00000   0.00000   0.00000 
    1   16  -0.00000   2.82843    5 Z1[W1:c:dsp]A'_4(a) 
   0.00000   0.00000   0.00000 
   0.00000   0.00000   0.00000 
   0.00000   0.00000   0.00000 
   0.00000   0.00000   0.00000 
   0.00000   0.00000   0.00000 
   0.00000   0.00000   0.00000 
   0.00000   0.00000   0.00000 
   0.00000   0.00000   0.00000 
   0.00000   0.01348   0.00000 
   0.00000  -0.01348   0.00000 
   0.00000  -0.01348   0.00000 
   0.00000   0.01348   0.00000 
   0.00000   0.01348   0.00000 
   0.00000  -0.01348   0.00000 
   0.00000  -0.01348   0.00000 
   0.00000   0.01348   0.00000 
    2    1   0.01150   4.00000    1 GM1+[P1:c:dsp]A'_1(a) 
   0.00000   0.00000   0.02234 
   0.00000   0.00000  -0.02234 
   0.00000   0.00000   0.02234 
   0.00000   0.00000  -0.02234 
   0.00000   0.00000   0.02234 
   0.00000   0.00000  -0.02234 
   0.00000   0.00000   0.02234 
   0.00000   0.00000  -0.02234 
   0.00000   0.00000   0.02234 
   0.00000   0.00000  -0.02234 
   0.00000   0.00000   0.02234 
   0.00000   0.00000  -0.02234 
   0.00000   0.00000   0.02234 
   0.00000   0.00000  -0.02234 
   0.00000   0.00000   0.02234 
   0.00000   0.00000  -0.02234 
    2    2  -0.01205   4.00000    1 GM1+[P1:c:dsp]A'_2(a) 
   0.00000   0.00953   0.00000 
   0.00000  -0.00953   0.00000 
   0.00000   0.00953   0.00000 
   0.00000  -0.00953   0.00000 
   0.00000   0.00953   0.00000 
   0.00000  -0.00953   0.00000 
   0.00000   0.00953   0.00000 
   0.00000  -0.00953   0.00000 
   0.00000  -0.00953   0.00000 
   0.00000   0.00953   0.00000 
   0.00000  -0.00953   0.00000 
   0.00000   0.00953   0.00000 
   0.00000  -0.00953   0.00000 
   0.00000   0.00953   0.00000 
   0.00000  -0.00953   0.00000 
   0.00000   0.00953   0.00000 
    2    3  -0.00000   4.00000    2 GM4+[P1:c:dsp]A'_1(a) 
   0.00000   0.00000   0.02234 
   0.00000   0.00000  -0.02234 
   0.00000   0.00000   0.02234 
   0.00000   0.00000  -0.02234 
   0.00000   0.00000   0.02234 
   0.00000   0.00000  -0.02234 
   0.00000   0.00000   0.02234 
   0.00000   0.00000  -0.02234 
   0.00000   0.00000  -0.02234 
   0.00000   0.00000   0.02234 
   0.00000   0.00000  -0.02234 
   0.00000   0.00000   0.02234 
   0.00000   0.00000  -0.02234 
   0.00000   0.00000   0.02234 
   0.00000   0.00000  -0.02234 
   0.00000   0.00000   0.02234 
    2    4  -0.00001   4.00000    2 GM4+[P1:c:dsp]A'_2(a) 
   0.00000   0.00953   0.00000 
   0.00000  -0.00953   0.00000 
   0.00000   0.00953   0.00000 
   0.00000  -0.00953   0.00000 
   0.00000   0.00953   0.00000 
   0.00000  -0.00953   0.00000 
   0.00000   0.00953   0.00000 
   0.00000  -0.00953   0.00000 
   0.00000   0.00953   0.00000 
   0.00000  -0.00953   0.00000 
   0.00000   0.00953   0.00000 
   0.00000  -0.00953   0.00000 
   0.00000   0.00953   0.00000 
   0.00000  -0.00953   0.00000 
   0.00000   0.00953   0.00000 
   0.00000  -0.00953   0.00000 
    2    5   0.00000   2.82843    3 LD1[P1:c:dsp]A'_1(a) 
   0.00000   0.00000   0.02234 
   0.00000   0.00000  -0.02234 
   0.00000   0.00000   0.02234 
   0.00000   0.00000  -0.02234 
   0.00000   0.00000  -0.02234 
   0.00000   0.00000   0.02234 
   0.00000   0.00000  -0.02234 
   0.00000   0.00000   0.02234 
   0.00000   0.00000   0.03160 
   0.00000   0.00000  -0.03160 
   0.00000   0.00000   0.00000 
   0.00000   0.00000   0.00000 
   0.00000   0.00000  -0.03160 
   0.00000   0.00000   0.03160 
   0.00000   0.00000  -0.00000 
   0.00000   0.00000   0.00000 
    2    6   0.00001   2.82843    3 LD1[P1:c:dsp]A'_2(a) 
   0.00000   0.00000  -0.02234 
   0.00000   0.00000   0.02234 
   0.00000   0.00000   0.02234 
   0.00000   0.00000  -0.02234 
   0.00000   0.00000   0.02234 
   0.00000   0.00000  -0.02234 
   0.00000   0.00000  -0.02234 
   0.00000   0.00000   0.02234 
   0.00000   0.00000   0.00000 
   0.00000   0.00000   0.00000 
   0.00000   0.00000  -0.03160 
   0.00000   0.00000   0.03160 
   0.00000   0.00000  -0.00000 
   0.00000   0.00000  -0.00000 
   0.00000   0.00000   0.03160 
   0.00000   0.00000  -0.03160 
    2    7   0.00001   2.82843    3 LD1[P1:c:dsp]A'_3(a) 
   0.00000   0.00953   0.00000 
   0.00000  -0.00953   0.00000 
   0.00000   0.00953   0.00000 
   0.00000  -0.00953   0.00000 
   0.00000  -0.00953   0.00000 
   0.00000   0.00953   0.00000 
   0.00000  -0.00953   0.00000 
   0.00000   0.00953   0.00000 
   0.00000  -0.01348   0.00000 
   0.00000   0.01348   0.00000 
   0.00000   0.00000   0.00000 
   0.00000  -0.00000   0.00000 
   0.00000   0.01348   0.00000 
   0.00000  -0.01348   0.00000 
   0.00000   0.00000   0.00000 
   0.00000   0.00000   0.00000 
    2    8   0.00000   2.82843    3 LD1[P1:c:dsp]A'_4(a) 
   0.00000  -0.00953   0.00000 
   0.00000   0.00953   0.00000 
   0.00000   0.00953   0.00000 
   0.00000  -0.00953   0.00000 
   0.00000   0.00953   0.00000 
   0.00000  -0.00953   0.00000 
   0.00000  -0.00953   0.00000 
   0.00000   0.00953   0.00000 
   0.00000  -0.00000   0.00000 
   0.00000   0.00000   0.00000 
   0.00000   0.01348   0.00000 
   0.00000  -0.01348   0.00000 
   0.00000   0.00000   0.00000 
   0.00000   0.00000   0.00000 
   0.00000  -0.01348   0.00000 
   0.00000   0.01348   0.00000 
    2    9   0.07562   2.82843    4 LD4[P1:c:dsp]A'_1(a) 
   0.00000   0.00000   0.02234 
   0.00000   0.00000  -0.02234 
   0.00000   0.00000  -0.02234 
   0.00000   0.00000   0.02234 
   0.00000   0.00000  -0.02234 
   0.00000   0.00000   0.02234 
   0.00000   0.00000   0.02234 
   0.00000   0.00000  -0.02234 
   0.00000   0.00000   0.00000 
   0.00000   0.00000   0.00000 
   0.00000   0.00000  -0.03160 
   0.00000   0.00000   0.03160 
   0.00000   0.00000  -0.00000 
   0.00000   0.00000  -0.00000 
   0.00000   0.00000   0.03160 
   0.00000   0.00000  -0.03160 
    2   10  -0.25838   2.82843    4 LD4[P1:c:dsp]A'_2(a) 
   0.00000   0.00000   0.02234 
   0.00000   0.00000  -0.02234 
   0.00000   0.00000   0.02234 
   0.00000   0.00000  -0.02234 
   0.00000   0.00000  -0.02234 
   0.00000   0.00000   0.02234 
   0.00000   0.00000  -0.02234 
   0.00000   0.00000   0.02234 
   0.00000   0.00000  -0.03160 
   0.00000   0.00000   0.03160 
   0.00000   0.00000  -0.00000 
   0.00000   0.00000  -0.00000 
   0.00000   0.00000   0.03160 
   0.00000   0.00000  -0.03160 
   0.00000   0.00000   0.00000 
   0.00000   0.00000   0.00000 
    2   11   0.06852   2.82843    4 LD4[P1:c:dsp]A'_3(a) 
   0.00000   0.00953   0.00000 
   0.00000  -0.00953   0.00000 
   0.00000  -0.00953   0.00000 
   0.00000   0.00953   0.00000 
   0.00000  -0.00953   0.00000 
   0.00000   0.00953   0.00000 
   0.00000   0.00953   0.00000 
   0.00000  -0.00953   0.00000 
   0.00000  -0.00000   0.00000 
   0.00000  -0.00000   0.00000 
   0.00000   0.01348   0.00000 
   0.00000  -0.01348   0.00000 
   0.00000   0.00000   0.00000 
   0.00000   0.00000   0.00000 
   0.00000  -0.01348   0.00000 
   0.00000   0.01348   0.00000 
    2   12  -0.17702   2.82843    4 LD4[P1:c:dsp]A'_4(a) 
   0.00000   0.00953   0.00000 
   0.00000  -0.00953   0.00000 
   0.00000   0.00953   0.00000 
   0.00000  -0.00953   0.00000 
   0.00000  -0.00953   0.00000 
   0.00000   0.00953   0.00000 
   0.00000  -0.00953   0.00000 
   0.00000   0.00953   0.00000 
   0.00000   0.01348   0.00000 
   0.00000  -0.01348   0.00000 
   0.00000   0.00000   0.00000 
   0.00000   0.00000   0.00000 
   0.00000  -0.01348   0.00000 
   0.00000   0.01348   0.00000 
   0.00000  -0.00000   0.00000 
   0.00000  -0.00000   0.00000 
    2   13  -0.00000   2.82843    5 Z1[P1:c:dsp]A'_1(a) 
   0.00000   0.00000   0.03160 
   0.00000   0.00000  -0.03160 
   0.00000   0.00000  -0.03160 
   0.00000   0.00000   0.03160 
   0.00000   0.00000   0.03160 
   0.00000   0.00000  -0.03160 
   0.00000   0.00000  -0.03160 
   0.00000   0.00000   0.03160 
   0.00000   0.00000   0.00000 
   0.00000   0.00000   0.00000 
   0.00000   0.00000   0.00000 
   0.00000   0.00000   0.00000 
   0.00000   0.00000   0.00000 
   0.00000   0.00000   0.00000 
   0.00000   0.00000   0.00000 
   0.00000   0.00000   0.00000 
    2   14  -0.00000   2.82843    5 Z1[P1:c:dsp]A'_2(a) 
   0.00000   0.00000   0.00000 
   0.00000   0.00000   0.00000 
   0.00000   0.00000   0.00000 
   0.00000   0.00000   0.00000 
   0.00000   0.00000   0.00000 
   0.00000   0.00000   0.00000 
   0.00000   0.00000   0.00000 
   0.00000   0.00000   0.00000 
   0.00000   0.00000  -0.03160 
   0.00000   0.00000   0.03160 
   0.00000   0.00000   0.03160 
   0.00000   0.00000  -0.03160 
   0.00000   0.00000  -0.03160 
   0.00000   0.00000   0.03160 
   0.00000   0.00000   0.03160 
   0.00000   0.00000  -0.03160 
    2   15   0.00000   2.82843    5 Z1[P1:c:dsp]A'_3(a) 
   0.00000   0.01348   0.00000 
   0.00000  -0.01348   0.00000 
   0.00000  -0.01348   0.00000 
   0.00000   0.01348   0.00000 
   0.00000   0.01348   0.00000 
   0.00000  -0.01348   0.00000 
   0.00000  -0.01348   0.00000 
   0.00000   0.01348   0.00000 
   0.00000   0.00000   0.00000 
   0.00000   0.00000   0.00000 
   0.00000   0.00000   0.00000 
   0.00000   0.00000   0.00000 
   0.00000   0.00000   0.00000 
   0.00000   0.00000   0.00000 
   0.00000   0.00000   0.00000 
   0.00000   0.00000   0.00000 
    2   16   0.00002   2.82843    5 Z1[P1:c:dsp]A'_4(a) 
   0.00000   0.00000   0.00000 
   0.00000   0.00000   0.00000 
   0.00000   0.00000   0.00000 
   0.00000   0.00000   0.00000 
   0.00000   0.00000   0.00000 
   0.00000   0.00000   0.00000 
   0.00000   0.00000   0.00000 
   0.00000   0.00000   0.00000 
   0.00000   0.01348   0.00000 
   0.00000  -0.01348   0.00000 
   0.00000  -0.01348   0.00000 
   0.00000   0.01348   0.00000 
   0.00000   0.01348   0.00000 
   0.00000  -0.01348   0.00000 
   0.00000  -0.01348   0.00000 
   0.00000   0.01348   0.00000 
    3    1   0.10002   4.00000    1 GM1+[O1:c:dsp]A'_1(a) 
   0.00000   0.00000   0.02234 
   0.00000   0.00000  -0.02234 
   0.00000   0.00000   0.02234 
   0.00000   0.00000  -0.02234 
   0.00000   0.00000   0.02234 
   0.00000   0.00000  -0.02234 
   0.00000   0.00000   0.02234 
   0.00000   0.00000  -0.02234 
   0.00000   0.00000   0.02234 
   0.00000   0.00000  -0.02234 
   0.00000   0.00000   0.02234 
   0.00000   0.00000  -0.02234 
   0.00000   0.00000   0.02234 
   0.00000   0.00000  -0.02234 
   0.00000   0.00000   0.02234 
   0.00000   0.00000  -0.02234 
    3    2   0.05662   4.00000    1 GM1+[O1:c:dsp]A'_2(a) 
   0.00000   0.00953   0.00000 
   0.00000  -0.00953   0.00000 
   0.00000   0.00953   0.00000 
   0.00000  -0.00953   0.00000 
   0.00000   0.00953   0.00000 
   0.00000  -0.00953   0.00000 
   0.00000   0.00953   0.00000 
   0.00000  -0.00953   0.00000 
   0.00000  -0.00953   0.00000 
   0.00000   0.00953   0.00000 
   0.00000  -0.00953   0.00000 
   0.00000   0.00953   0.00000 
   0.00000  -0.00953   0.00000 
   0.00000   0.00953   0.00000 
   0.00000  -0.00953   0.00000 
   0.00000   0.00953   0.00000 
    3    3  -0.00000   4.00000    2 GM4+[O1:c:dsp]A'_1(a) 
   0.00000   0.00000   0.02234 
   0.00000   0.00000  -0.02234 
   0.00000   0.00000   0.02234 
   0.00000   0.00000  -0.02234 
   0.00000   0.00000   0.02234 
   0.00000   0.00000  -0.02234 
   0.00000   0.00000   0.02234 
   0.00000   0.00000  -0.02234 
   0.00000   0.00000  -0.02234 
   0.00000   0.00000   0.02234 
   0.00000   0.00000  -0.02234 
   0.00000   0.00000   0.02234 
   0.00000   0.00000  -0.02234 
   0.00000   0.00000   0.02234 
   0.00000   0.00000  -0.02234 
   0.00000   0.00000   0.02234 
    3    4  -0.00001   4.00000    2 GM4+[O1:c:dsp]A'_2(a) 
   0.00000   0.00953   0.00000 
   0.00000  -0.00953   0.00000 
   0.00000   0.00953   0.00000 
   0.00000  -0.00953   0.00000 
   0.00000   0.00953   0.00000 
   0.00000  -0.00953   0.00000 
   0.00000   0.00953   0.00000 
   0.00000  -0.00953   0.00000 
   0.00000   0.00953   0.00000 
   0.00000  -0.00953   0.00000 
   0.00000   0.00953   0.00000 
   0.00000  -0.00953   0.00000 
   0.00000   0.00953   0.00000 
   0.00000  -0.00953   0.00000 
   0.00000   0.00953   0.00000 
   0.00000  -0.00953   0.00000 
    3    5   0.00001   2.82843    3 LD1[O1:c:dsp]A'_1(a) 
   0.00000   0.00000   0.02234 
   0.00000   0.00000  -0.02234 
   0.00000   0.00000   0.02234 
   0.00000   0.00000  -0.02234 
   0.00000   0.00000  -0.02234 
   0.00000   0.00000   0.02234 
   0.00000   0.00000  -0.02234 
   0.00000   0.00000   0.02234 
   0.00000   0.00000   0.03160 
   0.00000   0.00000  -0.03160 
   0.00000   0.00000   0.00000 
   0.00000   0.00000   0.00000 
   0.00000   0.00000  -0.03160 
   0.00000   0.00000   0.03160 
   0.00000   0.00000  -0.00000 
   0.00000   0.00000   0.00000 
    3    6  -0.00001   2.82843    3 LD1[O1:c:dsp]A'_2(a) 
   0.00000   0.00000  -0.02234 
   0.00000   0.00000   0.02234 
   0.00000   0.00000   0.02234 
   0.00000   0.00000  -0.02234 
   0.00000   0.00000   0.02234 
   0.00000   0.00000  -0.02234 
   0.00000   0.00000  -0.02234 
   0.00000   0.00000   0.02234 
   0.00000   0.00000   0.00000 
   0.00000   0.00000   0.00000 
   0.00000   0.00000  -0.03160 
   0.00000   0.00000   0.03160 
   0.00000   0.00000  -0.00000 
   0.00000   0.00000  -0.00000 
   0.00000   0.00000   0.03160 
   0.00000   0.00000  -0.03160 
    3    7  -0.00000   2.82843    3 LD1[O1:c:dsp]A'_3(a) 
   0.00000   0.00953   0.00000 
   0.00000  -0.00953   0.00000 
   0.00000   0.00953   0.00000 
   0.00000  -0.00953   0.00000 
   0.00000  -0.00953   0.00000 
   0.00000   0.00953   0.00000 
   0.00000  -0.00953   0.00000 
   0.00000   0.00953   0.00000 
   0.00000  -0.01348   0.00000 
   0.00000   0.01348   0.00000 
   0.00000   0.00000   0.00000 
   0.00000  -0.00000   0.00000 
   0.00000   0.01348   0.00000 
   0.00000  -0.01348   0.00000 
   0.00000   0.00000   0.00000 
   0.00000   0.00000   0.00000 
    3    8   0.00001   2.82843    3 LD1[O1:c:dsp]A'_4(a) 
   0.00000  -0.00953   0.00000 
   0.00000   0.00953   0.00000 
   0.00000   0.00953   0.00000 
   0.00000  -0.00953   0.00000 
   0.00000   0.00953   0.00000 
   0.00000  -0.00953   0.00000 
   0.00000  -0.00953   0.00000 
   0.00000   0.00953   0.00000 
   0.00000   0.00000   0.00000 
   0.00000  -0.00000   0.00000 
   0.00000   0.01348   0.00000 
   0.00000  -0.01348   0.00000 
   0.00000   0.00000   0.00000 
   0.00000   0.00000   0.00000 
   0.00000  -0.01348   0.00000 
   0.00000   0.01348   0.00000 
    3    9   0.22137   2.82843    4 LD4[O1:c:dsp]A'_1(a) 
   0.00000   0.00000   0.02234 
   0.00000   0.00000  -0.02234 
   0.00000   0.00000  -0.02234 
   0.00000   0.00000   0.02234 
   0.00000   0.00000  -0.02234 
   0.00000   0.00000   0.02234 
   0.00000   0.00000   0.02234 
   0.00000   0.00000  -0.02234 
   0.00000   0.00000   0.00000 
   0.00000   0.00000   0.00000 
   0.00000   0.00000  -0.03160 
   0.00000   0.00000   0.03160 
   0.00000   0.00000  -0.00000 
   0.00000   0.00000  -0.00000 
   0.00000   0.00000   0.03160 
   0.00000   0.00000  -0.03160 
    3   10  -0.40106   2.82843    4 LD4[O1:c:dsp]A'_2(a) 
   0.00000   0.00000   0.02234 
   0.00000   0.00000  -0.02234 
   0.00000   0.00000   0.02234 
   0.00000   0.00000  -0.02234 
   0.00000   0.00000  -0.02234 
   0.00000   0.00000   0.02234 
   0.00000   0.00000  -0.02234 
   0.00000   0.00000   0.02234 
   0.00000   0.00000  -0.03160 
   0.00000   0.00000   0.03160 
   0.00000   0.00000  -0.00000 
   0.00000   0.00000  -0.00000 
   0.00000   0.00000   0.03160 
   0.00000   0.00000  -0.03160 
   0.00000   0.00000   0.00000 
   0.00000   0.00000   0.00000 
    3   11  -0.17585   2.82843    4 LD4[O1:c:dsp]A'_3(a) 
   0.00000   0.00953   0.00000 
   0.00000  -0.00953   0.00000 
   0.00000  -0.00953   0.00000 
   0.00000   0.00953   0.00000 
   0.00000  -0.00953   0.00000 
   0.00000   0.00953   0.00000 
   0.00000   0.00953   0.00000 
   0.00000  -0.00953   0.00000 
   0.00000  -0.00000   0.00000 
   0.00000  -0.00000   0.00000 
   0.00000   0.01348   0.00000 
   0.00000  -0.01348   0.00000 
   0.00000   0.00000   0.00000 
   0.00000   0.00000   0.00000 
   0.00000  -0.01348   0.00000 
   0.00000   0.01348   0.00000 
    3   12  -0.44180   2.82843    4 LD4[O1:c:dsp]A'_4(a) 
   0.00000   0.00953   0.00000 
   0.00000  -0.00953   0.00000 
   0.00000   0.00953   0.00000 
   0.00000  -0.00953   0.00000 
   0.00000  -0.00953   0.00000 
   0.00000   0.00953   0.00000 
   0.00000  -0.00953   0.00000 
   0.00000   0.00953   0.00000 
   0.00000   0.01348   0.00000 
   0.00000  -0.01348   0.00000 
   0.00000   0.00000   0.00000 
   0.00000   0.00000   0.00000 
   0.00000  -0.01348   0.00000 
   0.00000   0.01348   0.00000 
   0.00000  -0.00000   0.00000 
   0.00000  -0.00000   0.00000 
    3   13  -0.00000   2.82843    5 Z1[O1:c:dsp]A'_1(a) 
   0.00000   0.00000   0.03160 
   0.00000   0.00000  -0.03160 
   0.00000   0.00000  -0.03160 
   0.00000   0.00000   0.03160 
   0.00000   0.00000   0.03160 
   0.00000   0.00000  -0.03160 
   0.00000   0.00000  -0.03160 
   0.00000   0.00000   0.03160 
   0.00000   0.00000   0.00000 
   0.00000   0.00000   0.00000 
   0.00000   0.00000   0.00000 
   0.00000   0.00000   0.00000 
   0.00000   0.00000   0.00000 
   0.00000   0.00000   0.00000 
   0.00000   0.00000   0.00000 
   0.00000   0.00000   0.00000 
    3   14  -0.00000   2.82843    5 Z1[O1:c:dsp]A'_2(a) 
   0.00000   0.00000   0.00000 
   0.00000   0.00000   0.00000 
   0.00000   0.00000   0.00000 
   0.00000   0.00000   0.00000 
   0.00000   0.00000   0.00000 
   0.00000   0.00000   0.00000 
   0.00000   0.00000   0.00000 
   0.00000   0.00000   0.00000 
   0.00000   0.00000  -0.03160 
   0.00000   0.00000   0.03160 
   0.00000   0.00000   0.03160 
   0.00000   0.00000  -0.03160 
   0.00000   0.00000  -0.03160 
   0.00000   0.00000   0.03160 
   0.00000   0.00000   0.03160 
   0.00000   0.00000  -0.03160 
    3   15   0.00000   2.82843    5 Z1[O1:c:dsp]A'_3(a) 
   0.00000   0.01348   0.00000 
   0.00000  -0.01348   0.00000 
   0.00000  -0.01348   0.00000 
   0.00000   0.01348   0.00000 
   0.00000   0.01348   0.00000 
   0.00000  -0.01348   0.00000 
   0.00000  -0.01348   0.00000 
   0.00000   0.01348   0.00000 
   0.00000   0.00000   0.00000 
   0.00000   0.00000   0.00000 
   0.00000   0.00000   0.00000 
   0.00000   0.00000   0.00000 
   0.00000   0.00000   0.00000 
   0.00000   0.00000   0.00000 
   0.00000   0.00000   0.00000 
   0.00000   0.00000   0.00000 
    3   16   0.00002   2.82843    5 Z1[O1:c:dsp]A'_4(a) 
   0.00000   0.00000   0.00000 
   0.00000   0.00000   0.00000 
   0.00000   0.00000   0.00000 
   0.00000   0.00000   0.00000 
   0.00000   0.00000   0.00000 
   0.00000   0.00000   0.00000 
   0.00000   0.00000   0.00000 
   0.00000   0.00000   0.00000 
   0.00000   0.01348   0.00000 
   0.00000  -0.01348   0.00000 
   0.00000  -0.01348   0.00000 
   0.00000   0.01348   0.00000 
   0.00000   0.01348   0.00000 
   0.00000  -0.01348   0.00000 
   0.00000  -0.01348   0.00000 
   0.00000   0.01348   0.00000 
    4    1  -0.00555   4.00000    1 GM1+[O2:c:dsp]A'_1(a) 
   0.00000   0.00000   0.02234 
   0.00000   0.00000  -0.02234 
   0.00000   0.00000   0.02234 
   0.00000   0.00000  -0.02234 
   0.00000   0.00000   0.02234 
   0.00000   0.00000  -0.02234 
   0.00000   0.00000   0.02234 
   0.00000   0.00000  -0.02234 
   0.00000   0.00000   0.02234 
   0.00000   0.00000  -0.02234 
   0.00000   0.00000   0.02234 
   0.00000   0.00000  -0.02234 
   0.00000   0.00000   0.02234 
   0.00000   0.00000  -0.02234 
   0.00000   0.00000   0.02234 
   0.00000   0.00000  -0.02234 
    4    2   0.01154   4.00000    1 GM1+[O2:c:dsp]A'_2(a) 
   0.00000   0.00953   0.00000 
   0.00000  -0.00953   0.00000 
   0.00000   0.00953   0.00000 
   0.00000  -0.00953   0.00000 
   0.00000   0.00953   0.00000 
   0.00000  -0.00953   0.00000 
   0.00000   0.00953   0.00000 
   0.00000  -0.00953   0.00000 
   0.00000  -0.00953   0.00000 
   0.00000   0.00953   0.00000 
   0.00000  -0.00953   0.00000 
   0.00000   0.00953   0.00000 
   0.00000  -0.00953   0.00000 
   0.00000   0.00953   0.00000 
   0.00000  -0.00953   0.00000 
   0.00000   0.00953   0.00000 
    4    3  -0.00000   4.00000    2 GM4+[O2:c:dsp]A'_1(a) 
   0.00000   0.00000   0.02234 
   0.00000   0.00000  -0.02234 
   0.00000   0.00000   0.02234 
   0.00000   0.00000  -0.02234 
   0.00000   0.00000   0.02234 
   0.00000   0.00000  -0.02234 
   0.00000   0.00000   0.02234 
   0.00000   0.00000  -0.02234 
   0.00000   0.00000  -0.02234 
   0.00000   0.00000   0.02234 
   0.00000   0.00000  -0.02234 
   0.00000   0.00000   0.02234 
   0.00000   0.00000  -0.02234 
   0.00000   0.00000   0.02234 
   0.00000   0.00000  -0.02234 
   0.00000   0.00000   0.02234 
    4    4  -0.00000   4.00000    2 GM4+[O2:c:dsp]A'_2(a) 
   0.00000   0.00953   0.00000 
   0.00000  -0.00953   0.00000 
   0.00000   0.00953   0.00000 
   0.00000  -0.00953   0.00000 
   0.00000   0.00953   0.00000 
   0.00000  -0.00953   0.00000 
   0.00000   0.00953   0.00000 
   0.00000  -0.00953   0.00000 
   0.00000   0.00953   0.00000 
   0.00000  -0.00953   0.00000 
   0.00000   0.00953   0.00000 
   0.00000  -0.00953   0.00000 
   0.00000   0.00953   0.00000 
   0.00000  -0.00953   0.00000 
   0.00000   0.00953   0.00000 
   0.00000  -0.00953   0.00000 
    4    5   0.00001   2.82843    3 LD1[O2:c:dsp]A'_1(a) 
   0.00000   0.00000   0.02234 
   0.00000   0.00000  -0.02234 
   0.00000   0.00000   0.02234 
   0.00000   0.00000  -0.02234 
   0.00000   0.00000  -0.02234 
   0.00000   0.00000   0.02234 
   0.00000   0.00000  -0.02234 
   0.00000   0.00000   0.02234 
   0.00000   0.00000   0.03160 
   0.00000   0.00000  -0.03160 
   0.00000   0.00000   0.00000 
   0.00000   0.00000   0.00000 
   0.00000   0.00000  -0.03160 
   0.00000   0.00000   0.03160 
   0.00000   0.00000  -0.00000 
   0.00000   0.00000   0.00000 
    4    6  -0.00001   2.82843    3 LD1[O2:c:dsp]A'_2(a) 
   0.00000   0.00000  -0.02234 
   0.00000   0.00000   0.02234 
   0.00000   0.00000   0.02234 
   0.00000   0.00000  -0.02234 
   0.00000   0.00000   0.02234 
   0.00000   0.00000  -0.02234 
   0.00000   0.00000  -0.02234 
   0.00000   0.00000   0.02234 
   0.00000   0.00000   0.00000 
   0.00000   0.00000   0.00000 
   0.00000   0.00000  -0.03160 
   0.00000   0.00000   0.03160 
   0.00000   0.00000  -0.00000 
   0.00000   0.00000  -0.00000 
   0.00000   0.00000   0.03160 
   0.00000   0.00000  -0.03160 
    4    7  -0.00001   2.82843    3 LD1[O2:c:dsp]A'_3(a) 
   0.00000   0.00953   0.00000 
   0.00000  -0.00953   0.00000 
   0.00000   0.00953   0.00000 
   0.00000  -0.00953   0.00000 
   0.00000  -0.00953   0.00000 
   0.00000   0.00953   0.00000 
   0.00000  -0.00953   0.00000 
   0.00000   0.00953   0.00000 
   0.00000  -0.01348   0.00000 
   0.00000   0.01348   0.00000 
   0.00000   0.00000   0.00000 
   0.00000  -0.00000   0.00000 
   0.00000   0.01348   0.00000 
   0.00000  -0.01348   0.00000 
   0.00000   0.00000   0.00000 
   0.00000   0.00000   0.00000 
    4    8   0.00000   2.82843    3 LD1[O2:c:dsp]A'_4(a) 
   0.00000  -0.00953   0.00000 
   0.00000   0.00953   0.00000 
   0.00000   0.00953   0.00000 
   0.00000  -0.00953   0.00000 
   0.00000   0.00953   0.00000 
   0.00000  -0.00953   0.00000 
   0.00000  -0.00953   0.00000 
   0.00000   0.00953   0.00000 
   0.00000   0.00000   0.00000 
   0.00000  -0.00000   0.00000 
   0.00000   0.01348   0.00000 
   0.00000  -0.01348   0.00000 
   0.00000   0.00000   0.00000 
   0.00000   0.00000   0.00000 
   0.00000  -0.01348   0.00000 
   0.00000   0.01348   0.00000 
    4    9   0.15808   2.82843    4 LD4[O2:c:dsp]A'_1(a) 
   0.00000   0.00000   0.02234 
   0.00000   0.00000  -0.02234 
   0.00000   0.00000  -0.02234 
   0.00000   0.00000   0.02234 
   0.00000   0.00000  -0.02234 
   0.00000   0.00000   0.02234 
   0.00000   0.00000   0.02234 
   0.00000   0.00000  -0.02234 
   0.00000   0.00000   0.00000 
   0.00000   0.00000   0.00000 
   0.00000   0.00000  -0.03160 
   0.00000   0.00000   0.03160 
   0.00000   0.00000  -0.00000 
   0.00000   0.00000  -0.00000 
   0.00000   0.00000   0.03160 
   0.00000   0.00000  -0.03160 
    4   10   0.17070   2.82843    4 LD4[O2:c:dsp]A'_2(a) 
   0.00000   0.00000   0.02234 
   0.00000   0.00000  -0.02234 
   0.00000   0.00000   0.02234 
   0.00000   0.00000  -0.02234 
   0.00000   0.00000  -0.02234 
   0.00000   0.00000   0.02234 
   0.00000   0.00000  -0.02234 
   0.00000   0.00000   0.02234 
   0.00000   0.00000  -0.03160 
   0.00000   0.00000   0.03160 
   0.00000   0.00000  -0.00000 
   0.00000   0.00000  -0.00000 
   0.00000   0.00000   0.03160 
   0.00000   0.00000  -0.03160 
   0.00000   0.00000   0.00000 
   0.00000   0.00000   0.00000 
    4   11  -0.28499   2.82843    4 LD4[O2:c:dsp]A'_3(a) 
   0.00000   0.00953   0.00000 
   0.00000  -0.00953   0.00000 
   0.00000  -0.00953   0.00000 
   0.00000   0.00953   0.00000 
   0.00000  -0.00953   0.00000 
   0.00000   0.00953   0.00000 
   0.00000   0.00953   0.00000 
   0.00000  -0.00953   0.00000 
   0.00000  -0.00000   0.00000 
   0.00000  -0.00000   0.00000 
   0.00000   0.01348   0.00000 
   0.00000  -0.01348   0.00000 
   0.00000   0.00000   0.00000 
   0.00000   0.00000   0.00000 
   0.00000  -0.01348   0.00000 
   0.00000   0.01348   0.00000 
    4   12   0.48457   2.82843    4 LD4[O2:c:dsp]A'_4(a) 
   0.00000   0.00953   0.00000 
   0.00000  -0.00953   0.00000 
   0.00000   0.00953   0.00000 
   0.00000  -0.00953   0.00000 
   0.00000  -0.00953   0.00000 
   0.00000   0.00953   0.00000 
   0.00000  -0.00953   0.00000 
   0.00000   0.00953   0.00000 
   0.00000   0.01348   0.00000 
   0.00000  -0.01348   0.00000 
   0.00000   0.00000   0.00000 
   0.00000   0.00000   0.00000 
   0.00000  -0.01348   0.00000 
   0.00000   0.01348   0.00000 
   0.00000  -0.00000   0.00000 
   0.00000  -0.00000   0.00000 
    4   13  -0.00000   2.82843    5 Z1[O2:c:dsp]A'_1(a) 
   0.00000   0.00000   0.03160 
   0.00000   0.00000  -0.03160 
   0.00000   0.00000  -0.03160 
   0.00000   0.00000   0.03160 
   0.00000   0.00000   0.03160 
   0.00000   0.00000  -0.03160 
   0.00000   0.00000  -0.03160 
   0.00000   0.00000   0.03160 
   0.00000   0.00000   0.00000 
   0.00000   0.00000   0.00000 
   0.00000   0.00000   0.00000 
   0.00000   0.00000   0.00000 
   0.00000   0.00000   0.00000 
   0.00000   0.00000   0.00000 
   0.00000   0.00000   0.00000 
   0.00000   0.00000   0.00000 
    4   14   0.00000   2.82843    5 Z1[O2:c:dsp]A'_2(a) 
   0.00000   0.00000   0.00000 
   0.00000   0.00000   0.00000 
   0.00000   0.00000   0.00000 
   0.00000   0.00000   0.00000 
   0.00000   0.00000   0.00000 
   0.00000   0.00000   0.00000 
   0.00000   0.00000   0.00000 
   0.00000   0.00000   0.00000 
   0.00000   0.00000  -0.03160 
   0.00000   0.00000   0.03160 
   0.00000   0.00000   0.03160 
   0.00000   0.00000  -0.03160 
   0.00000   0.00000  -0.03160 
   0.00000   0.00000   0.03160 
   0.00000   0.00000   0.03160 
   0.00000   0.00000  -0.03160 
    4   15   0.00000   2.82843    5 Z1[O2:c:dsp]A'_3(a) 
   0.00000   0.01348   0.00000 
   0.00000  -0.01348   0.00000 
   0.00000  -0.01348   0.00000 
   0.00000   0.01348   0.00000 
   0.00000   0.01348   0.00000 
   0.00000  -0.01348   0.00000 
   0.00000  -0.01348   0.00000 
   0.00000   0.01348   0.00000 
   0.00000   0.00000   0.00000 
   0.00000   0.00000   0.00000 
   0.00000   0.00000   0.00000 
   0.00000   0.00000   0.00000 
   0.00000   0.00000   0.00000 
   0.00000   0.00000   0.00000 
   0.00000   0.00000   0.00000 
   0.00000   0.00000   0.00000 
    4   16  -0.00000   2.82843    5 Z1[O2:c:dsp]A'_4(a) 
   0.00000   0.00000   0.00000 
   0.00000   0.00000   0.00000 
   0.00000   0.00000   0.00000 
   0.00000   0.00000   0.00000 
   0.00000   0.00000   0.00000 
   0.00000   0.00000   0.00000 
   0.00000   0.00000   0.00000 
   0.00000   0.00000   0.00000 
   0.00000   0.01348   0.00000 
   0.00000  -0.01348   0.00000 
   0.00000  -0.01348   0.00000 
   0.00000   0.01348   0.00000 
   0.00000   0.01348   0.00000 
   0.00000  -0.01348   0.00000 
   0.00000  -0.01348   0.00000 
   0.00000   0.01348   0.00000 
    5    1  -0.03582   5.65685    1 GM1+[O3:d:dsp]A_1(a) 
   0.00000   0.00000   0.01580 
   0.00000   0.00000  -0.01580 
   0.00000   0.00000  -0.01580 
   0.00000   0.00000   0.01580 
   0.00000   0.00000   0.01580 
   0.00000   0.00000  -0.01580 
   0.00000   0.00000  -0.01580 
   0.00000   0.00000   0.01580 
   0.00000   0.00000   0.01580 
   0.00000   0.00000  -0.01580 
   0.00000   0.00000  -0.01580 
   0.00000   0.00000   0.01580 
   0.00000   0.00000   0.01580 
   0.00000   0.00000  -0.01580 
   0.00000   0.00000  -0.01580 
   0.00000   0.00000   0.01580 
   0.00000   0.00000   0.01580 
   0.00000   0.00000  -0.01580 
   0.00000   0.00000  -0.01580 
   0.00000   0.00000   0.01580 
   0.00000   0.00000   0.01580 
   0.00000   0.00000  -0.01580 
   0.00000   0.00000  -0.01580 
   0.00000   0.00000   0.01580 
   0.00000   0.00000   0.01580 
   0.00000   0.00000  -0.01580 
   0.00000   0.00000  -0.01580 
   0.00000   0.00000   0.01580 
   0.00000   0.00000   0.01580 
   0.00000   0.00000  -0.01580 
   0.00000   0.00000  -0.01580 
   0.00000   0.00000   0.01580 
    5    2   0.02251   5.65685    1 GM1+[O3:d:dsp]A_2(a) 
   0.03381   0.00000   0.00000 
   0.03381   0.00000   0.00000 
  -0.03381   0.00000   0.00000 
  -0.03381   0.00000   0.00000 
   0.03381   0.00000   0.00000 
   0.03381   0.00000   0.00000 
  -0.03381   0.00000   0.00000 
  -0.03381   0.00000   0.00000 
   0.03381   0.00000   0.00000 
   0.03381   0.00000   0.00000 
  -0.03381   0.00000   0.00000 
  -0.03381   0.00000   0.00000 
   0.03381   0.00000   0.00000 
   0.03381   0.00000   0.00000 
  -0.03381   0.00000   0.00000 
  -0.03381   0.00000   0.00000 
  -0.03381   0.00000   0.00000 
  -0.03381   0.00000   0.00000 
   0.03381   0.00000   0.00000 
   0.03381   0.00000   0.00000 
  -0.03381   0.00000   0.00000 
  -0.03381   0.00000   0.00000 
   0.03381   0.00000   0.00000 
   0.03381   0.00000   0.00000 
  -0.03381   0.00000   0.00000 
  -0.03381   0.00000   0.00000 
   0.03381   0.00000   0.00000 
   0.03381   0.00000   0.00000 
  -0.03381   0.00000   0.00000 
  -0.03381   0.00000   0.00000 
   0.03381   0.00000   0.00000 
   0.03381   0.00000   0.00000 
    5    3  -0.07383   5.65685    1 GM1+[O3:d:dsp]A_3(a) 
   0.00000   0.00674   0.00000 
   0.00000  -0.00674   0.00000 
   0.00000  -0.00674   0.00000 
   0.00000   0.00674   0.00000 
   0.00000   0.00674   0.00000 
   0.00000  -0.00674   0.00000 
   0.00000  -0.00674   0.00000 
   0.00000   0.00674   0.00000 
   0.00000   0.00674   0.00000 
   0.00000  -0.00674   0.00000 
   0.00000  -0.00674   0.00000 
   0.00000   0.00674   0.00000 
   0.00000   0.00674   0.00000 
   0.00000  -0.00674   0.00000 
   0.00000  -0.00674   0.00000 
   0.00000   0.00674   0.00000 
   0.00000  -0.00674   0.00000 
   0.00000   0.00674   0.00000 
   0.00000   0.00674   0.00000 
   0.00000  -0.00674   0.00000 
   0.00000  -0.00674   0.00000 
   0.00000   0.00674   0.00000 
   0.00000   0.00674   0.00000 
   0.00000  -0.00674   0.00000 
   0.00000  -0.00674   0.00000 
   0.00000   0.00674   0.00000 
   0.00000   0.00674   0.00000 
   0.00000  -0.00674   0.00000 
   0.00000  -0.00674   0.00000 
   0.00000   0.00674   0.00000 
   0.00000   0.00674   0.00000 
   0.00000  -0.00674   0.00000 
    5    4  -0.00000   5.65685    2 GM4+[O3:d:dsp]A_1(a) 
   0.00000   0.00000   0.01580 
   0.00000   0.00000  -0.01580 
   0.00000   0.00000  -0.01580 
   0.00000   0.00000   0.01580 
   0.00000   0.00000   0.01580 
   0.00000   0.00000  -0.01580 
   0.00000   0.00000  -0.01580 
   0.00000   0.00000   0.01580 
   0.00000   0.00000   0.01580 
   0.00000   0.00000  -0.01580 
   0.00000   0.00000  -0.01580 
   0.00000   0.00000   0.01580 
   0.00000   0.00000   0.01580 
   0.00000   0.00000  -0.01580 
   0.00000   0.00000  -0.01580 
   0.00000   0.00000   0.01580 
   0.00000   0.00000  -0.01580 
   0.00000   0.00000   0.01580 
   0.00000   0.00000   0.01580 
   0.00000   0.00000  -0.01580 
   0.00000   0.00000  -0.01580 
   0.00000   0.00000   0.01580 
   0.00000   0.00000   0.01580 
   0.00000   0.00000  -0.01580 
   0.00000   0.00000  -0.01580 
   0.00000   0.00000   0.01580 
   0.00000   0.00000   0.01580 
   0.00000   0.00000  -0.01580 
   0.00000   0.00000  -0.01580 
   0.00000   0.00000   0.01580 
   0.00000   0.00000   0.01580 
   0.00000   0.00000  -0.01580 
    5    5   0.00000   5.65685    2 GM4+[O3:d:dsp]A_2(a) 
   0.03381   0.00000   0.00000 
   0.03381   0.00000   0.00000 
  -0.03381   0.00000   0.00000 
  -0.03381   0.00000   0.00000 
   0.03381   0.00000   0.00000 
   0.03381   0.00000   0.00000 
  -0.03381   0.00000   0.00000 
  -0.03381   0.00000   0.00000 
   0.03381   0.00000   0.00000 
   0.03381   0.00000   0.00000 
  -0.03381   0.00000   0.00000 
  -0.03381   0.00000   0.00000 
   0.03381   0.00000   0.00000 
   0.03381   0.00000   0.00000 
  -0.03381   0.00000   0.00000 
  -0.03381   0.00000   0.00000 
   0.03381   0.00000   0.00000 
   0.03381   0.00000   0.00000 
  -0.03381   0.00000   0.00000 
  -0.03381   0.00000   0.00000 
   0.03381   0.00000   0.00000 
   0.03381   0.00000   0.00000 
  -0.03381   0.00000   0.00000 
  -0.03381   0.00000   0.00000 
   0.03381   0.00000   0.00000 
   0.03381   0.00000   0.00000 
  -0.03381   0.00000   0.00000 
  -0.03381   0.00000   0.00000 
   0.03381   0.00000   0.00000 
   0.03381   0.00000   0.00000 
  -0.03381   0.00000   0.00000 
  -0.03381   0.00000   0.00000 
    5    6   0.00000   5.65685    2 GM4+[O3:d:dsp]A_3(a) 
   0.00000   0.00674   0.00000 
   0.00000  -0.00674   0.00000 
   0.00000  -0.00674   0.00000 
   0.00000   0.00674   0.00000 
   0.00000   0.00674   0.00000 
   0.00000  -0.00674   0.00000 
   0.00000  -0.00674   0.00000 
   0.00000   0.00674   0.00000 
   0.00000   0.00674   0.00000 
   0.00000  -0.00674   0.00000 
   0.00000  -0.00674   0.00000 
   0.00000   0.00674   0.00000 
   0.00000   0.00674   0.00000 
   0.00000  -0.00674   0.00000 
   0.00000  -0.00674   0.00000 
   0.00000   0.00674   0.00000 
   0.00000   0.00674   0.00000 
   0.00000  -0.00674   0.00000 
   0.00000  -0.00674   0.00000 
   0.00000   0.00674   0.00000 
   0.00000   0.00674   0.00000 
   0.00000  -0.00674   0.00000 
   0.00000  -0.00674   0.00000 
   0.00000   0.00674   0.00000 
   0.00000   0.00674   0.00000 
   0.00000  -0.00674   0.00000 
   0.00000  -0.00674   0.00000 
   0.00000   0.00674   0.00000 
   0.00000   0.00674   0.00000 
   0.00000  -0.00674   0.00000 
   0.00000  -0.00674   0.00000 
   0.00000   0.00674   0.00000 
    5    7   0.00001   4.00000    3 LD1[O3:d:dsp]A_1(a) 
   0.00000   0.00000   0.01580 
   0.00000   0.00000  -0.01580 
   0.00000   0.00000  -0.01580 
   0.00000   0.00000   0.01580 
   0.00000   0.00000   0.01580 
   0.00000   0.00000  -0.01580 
   0.00000   0.00000  -0.01580 
   0.00000   0.00000   0.01580 
   0.00000   0.00000  -0.01580 
   0.00000   0.00000   0.01580 
   0.00000   0.00000   0.01580 
   0.00000   0.00000  -0.01580 
   0.00000   0.00000  -0.01580 
   0.00000   0.00000   0.01580 
   0.00000   0.00000   0.01580 
   0.00000   0.00000  -0.01580 
   0.00000   0.00000   0.02234 
   0.00000   0.00000  -0.02234 
   0.00000   0.00000  -0.02234 
   0.00000   0.00000   0.02234 
   0.00000   0.00000   0.00000 
   0.00000   0.00000   0.00000 
   0.00000   0.00000   0.00000 
   0.00000   0.00000   0.00000 
   0.00000   0.00000  -0.02234 
   0.00000   0.00000   0.02234 
   0.00000   0.00000   0.02234 
   0.00000   0.00000  -0.02234 
   0.00000   0.00000  -0.00000 
   0.00000   0.00000   0.00000 
   0.00000   0.00000   0.00000 
   0.00000   0.00000  -0.00000 
    5    8  -0.00001   4.00000    3 LD1[O3:d:dsp]A_2(a) 
   0.00000   0.00000  -0.01580 
   0.00000   0.00000   0.01580 
   0.00000   0.00000   0.01580 
   0.00000   0.00000  -0.01580 
   0.00000   0.00000   0.01580 
   0.00000   0.00000  -0.01580 
   0.00000   0.00000  -0.01580 
   0.00000   0.00000   0.01580 
   0.00000   0.00000   0.01580 
   0.00000   0.00000  -0.01580 
   0.00000   0.00000  -0.01580 
   0.00000   0.00000   0.01580 
   0.00000   0.00000  -0.01580 
   0.00000   0.00000   0.01580 
   0.00000   0.00000   0.01580 
   0.00000   0.00000  -0.01580 
   0.00000   0.00000   0.00000 
   0.00000   0.00000   0.00000 
   0.00000   0.00000   0.00000 
   0.00000   0.00000   0.00000 
   0.00000   0.00000  -0.02234 
   0.00000   0.00000   0.02234 
   0.00000   0.00000   0.02234 
   0.00000   0.00000  -0.02234 
   0.00000   0.00000  -0.00000 
   0.00000   0.00000  -0.00000 
   0.00000   0.00000  -0.00000 
   0.00000   0.00000  -0.00000 
   0.00000   0.00000   0.02234 
   0.00000   0.00000  -0.02234 
   0.00000   0.00000  -0.02234 
   0.00000   0.00000   0.02234 
    5    9   0.00000   4.00000    3 LD1[O3:d:dsp]A_3(a) 
   0.03381   0.00000   0.00000 
   0.03381   0.00000   0.00000 
  -0.03381   0.00000   0.00000 
  -0.03381   0.00000   0.00000 
   0.03381   0.00000   0.00000 
   0.03381   0.00000   0.00000 
  -0.03381   0.00000   0.00000 
  -0.03381   0.00000   0.00000 
  -0.03381   0.00000   0.00000 
  -0.03381   0.00000   0.00000 
   0.03381   0.00000   0.00000 
   0.03381   0.00000   0.00000 
  -0.03381   0.00000   0.00000 
  -0.03381   0.00000   0.00000 
   0.03381   0.00000   0.00000 
   0.03381   0.00000   0.00000 
  -0.04782   0.00000   0.00000 
  -0.04782   0.00000   0.00000 
   0.04782   0.00000   0.00000 
   0.04782   0.00000   0.00000 
   0.00000   0.00000   0.00000 
   0.00000   0.00000   0.00000 
  -0.00000   0.00000   0.00000 
   0.00000   0.00000   0.00000 
   0.04782   0.00000   0.00000 
   0.04782   0.00000   0.00000 
  -0.04782   0.00000   0.00000 
  -0.04782   0.00000   0.00000 
   0.00000   0.00000   0.00000 
   0.00000   0.00000   0.00000 
   0.00000   0.00000   0.00000 
  -0.00000   0.00000   0.00000 
    5   10  -0.00000   4.00000    3 LD1[O3:d:dsp]A_4(a) 
  -0.03381   0.00000   0.00000 
  -0.03381   0.00000   0.00000 
   0.03381   0.00000   0.00000 
   0.03381   0.00000   0.00000 
   0.03381   0.00000   0.00000 
   0.03381   0.00000   0.00000 
  -0.03381   0.00000   0.00000 
  -0.03381   0.00000   0.00000 
   0.03381   0.00000   0.00000 
   0.03381   0.00000   0.00000 
  -0.03381   0.00000   0.00000 
  -0.03381   0.00000   0.00000 
  -0.03381   0.00000   0.00000 
  -0.03381   0.00000   0.00000 
   0.03381   0.00000   0.00000 
   0.03381   0.00000   0.00000 
  -0.00000   0.00000   0.00000 
   0.00000   0.00000   0.00000 
   0.00000   0.00000   0.00000 
   0.00000   0.00000   0.00000 
   0.04782   0.00000   0.00000 
   0.04782   0.00000   0.00000 
  -0.04782   0.00000   0.00000 
  -0.04782   0.00000   0.00000 
   0.00000   0.00000   0.00000 
  -0.00000   0.00000   0.00000 
   0.00000   0.00000   0.00000 
  -0.00000   0.00000   0.00000 
  -0.04782   0.00000   0.00000 
  -0.04782   0.00000   0.00000 
   0.04782   0.00000   0.00000 
   0.04782   0.00000   0.00000 
    5   11  -0.00004   4.00000    3 LD1[O3:d:dsp]A_5(a) 
   0.00000   0.00674   0.00000 
   0.00000  -0.00674   0.00000 
   0.00000  -0.00674   0.00000 
   0.00000   0.00674   0.00000 
   0.00000   0.00674   0.00000 
   0.00000  -0.00674   0.00000 
   0.00000  -0.00674   0.00000 
   0.00000   0.00674   0.00000 
   0.00000  -0.00674   0.00000 
   0.00000   0.00674   0.00000 
   0.00000   0.00674   0.00000 
   0.00000  -0.00674   0.00000 
   0.00000  -0.00674   0.00000 
   0.00000   0.00674   0.00000 
   0.00000   0.00674   0.00000 
   0.00000  -0.00674   0.00000 
   0.00000  -0.00953   0.00000 
   0.00000   0.00953   0.00000 
   0.00000   0.00953   0.00000 
   0.00000  -0.00953   0.00000 
   0.00000   0.00000   0.00000 
   0.00000  -0.00000   0.00000 
   0.00000  -0.00000   0.00000 
   0.00000   0.00000   0.00000 
   0.00000   0.00953   0.00000 
   0.00000  -0.00953   0.00000 
   0.00000  -0.00953   0.00000 
   0.00000   0.00953   0.00000 
   0.00000   0.00000   0.00000 
   0.00000   0.00000   0.00000 
   0.00000   0.00000   0.00000 
   0.00000   0.00000   0.00000 
    5   12  -0.00001   4.00000    3 LD1[O3:d:dsp]A_6(a) 
   0.00000  -0.00674   0.00000 
   0.00000   0.00674   0.00000 
   0.00000   0.00674   0.00000 
   0.00000  -0.00674   0.00000 
   0.00000   0.00674   0.00000 
   0.00000  -0.00674   0.00000 
   0.00000  -0.00674   0.00000 
   0.00000   0.00674   0.00000 
   0.00000   0.00674   0.00000 
   0.00000  -0.00674   0.00000 
   0.00000  -0.00674   0.00000 
   0.00000   0.00674   0.00000 
   0.00000  -0.00674   0.00000 
   0.00000   0.00674   0.00000 
   0.00000   0.00674   0.00000 
   0.00000  -0.00674   0.00000 
   0.00000  -0.00000   0.00000 
   0.00000   0.00000   0.00000 
   0.00000   0.00000   0.00000 
   0.00000  -0.00000   0.00000 
   0.00000   0.00953   0.00000 
   0.00000  -0.00953   0.00000 
   0.00000  -0.00953   0.00000 
   0.00000   0.00953   0.00000 
   0.00000   0.00000   0.00000 
   0.00000   0.00000   0.00000 
   0.00000   0.00000   0.00000 
   0.00000   0.00000   0.00000 
   0.00000  -0.00953   0.00000 
   0.00000   0.00953   0.00000 
   0.00000   0.00953   0.00000 
   0.00000  -0.00953   0.00000 
    5   13  -0.21808   4.00000    4 LD4[O3:d:dsp]A_1(a) 
   0.00000   0.00000   0.01580 
   0.00000   0.00000  -0.01580 
   0.00000   0.00000  -0.01580 
   0.00000   0.00000   0.01580 
   0.00000   0.00000  -0.01580 
   0.00000   0.00000   0.01580 
   0.00000   0.00000   0.01580 
   0.00000   0.00000  -0.01580 
   0.00000   0.00000  -0.01580 
   0.00000   0.00000   0.01580 
   0.00000   0.00000   0.01580 
   0.00000   0.00000  -0.01580 
   0.00000   0.00000   0.01580 
   0.00000   0.00000  -0.01580 
   0.00000   0.00000  -0.01580 
   0.00000   0.00000   0.01580 
   0.00000   0.00000   0.00000 
   0.00000   0.00000   0.00000 
   0.00000   0.00000   0.00000 
   0.00000   0.00000   0.00000 
   0.00000   0.00000  -0.02234 
   0.00000   0.00000   0.02234 
   0.00000   0.00000   0.02234 
   0.00000   0.00000  -0.02234 
   0.00000   0.00000  -0.00000 
   0.00000   0.00000  -0.00000 
   0.00000   0.00000  -0.00000 
   0.00000   0.00000  -0.00000 
   0.00000   0.00000   0.02234 
   0.00000   0.00000  -0.02234 
   0.00000   0.00000  -0.02234 
   0.00000   0.00000   0.02234 
    5   14  -0.72428   4.00000    4 LD4[O3:d:dsp]A_2(a) 
   0.00000   0.00000   0.01580 
   0.00000   0.00000  -0.01580 
   0.00000   0.00000  -0.01580 
   0.00000   0.00000   0.01580 
   0.00000   0.00000   0.01580 
   0.00000   0.00000  -0.01580 
   0.00000   0.00000  -0.01580 
   0.00000   0.00000   0.01580 
   0.00000   0.00000  -0.01580 
   0.00000   0.00000   0.01580 
   0.00000   0.00000   0.01580 
   0.00000   0.00000  -0.01580 
   0.00000   0.00000  -0.01580 
   0.00000   0.00000   0.01580 
   0.00000   0.00000   0.01580 
   0.00000   0.00000  -0.01580 
   0.00000   0.00000  -0.02234 
   0.00000   0.00000   0.02234 
   0.00000   0.00000   0.02234 
   0.00000   0.00000  -0.02234 
   0.00000   0.00000  -0.00000 
   0.00000   0.00000  -0.00000 
   0.00000   0.00000  -0.00000 
   0.00000   0.00000  -0.00000 
   0.00000   0.00000   0.02234 
   0.00000   0.00000  -0.02234 
   0.00000   0.00000  -0.02234 
   0.00000   0.00000   0.02234 
   0.00000   0.00000   0.00000 
   0.00000   0.00000   0.00000 
   0.00000   0.00000   0.00000 
   0.00000   0.00000   0.00000 
    5   15   0.00958   4.00000    4 LD4[O3:d:dsp]A_3(a) 
   0.03381   0.00000   0.00000 
   0.03381   0.00000   0.00000 
  -0.03381   0.00000   0.00000 
  -0.03381   0.00000   0.00000 
  -0.03381   0.00000   0.00000 
  -0.03381   0.00000   0.00000 
   0.03381   0.00000   0.00000 
   0.03381   0.00000   0.00000 
  -0.03381   0.00000   0.00000 
  -0.03381   0.00000   0.00000 
   0.03381   0.00000   0.00000 
   0.03381   0.00000   0.00000 
   0.03381   0.00000   0.00000 
   0.03381   0.00000   0.00000 
  -0.03381   0.00000   0.00000 
  -0.03381   0.00000   0.00000 
  -0.00000   0.00000   0.00000 
   0.00000   0.00000   0.00000 
  -0.00000   0.00000   0.00000 
   0.00000   0.00000   0.00000 
   0.04782   0.00000   0.00000 
   0.04782   0.00000   0.00000 
  -0.04782   0.00000   0.00000 
  -0.04782   0.00000   0.00000 
   0.00000   0.00000   0.00000 
  -0.00000   0.00000   0.00000 
   0.00000   0.00000   0.00000 
  -0.00000   0.00000   0.00000 
  -0.04782   0.00000   0.00000 
  -0.04782   0.00000   0.00000 
   0.04782   0.00000   0.00000 
   0.04782   0.00000   0.00000 
    5   16   0.00346   4.00000    4 LD4[O3:d:dsp]A_4(a) 
   0.03381   0.00000   0.00000 
   0.03381   0.00000   0.00000 
  -0.03381   0.00000   0.00000 
  -0.03381   0.00000   0.00000 
   0.03381   0.00000   0.00000 
   0.03381   0.00000   0.00000 
  -0.03381   0.00000   0.00000 
  -0.03381   0.00000   0.00000 
  -0.03381   0.00000   0.00000 
  -0.03381   0.00000   0.00000 
   0.03381   0.00000   0.00000 
   0.03381   0.00000   0.00000 
  -0.03381   0.00000   0.00000 
  -0.03381   0.00000   0.00000 
   0.03381   0.00000   0.00000 
   0.03381   0.00000   0.00000 
   0.04782   0.00000   0.00000 
   0.04782   0.00000   0.00000 
  -0.04782   0.00000   0.00000 
  -0.04782   0.00000   0.00000 
   0.00000   0.00000   0.00000 
  -0.00000   0.00000   0.00000 
   0.00000   0.00000   0.00000 
  -0.00000   0.00000   0.00000 
  -0.04782   0.00000   0.00000 
  -0.04782   0.00000   0.00000 
   0.04782   0.00000   0.00000 
   0.04782   0.00000   0.00000 
  -0.00000   0.00000   0.00000 
   0.00000   0.00000   0.00000 
  -0.00000   0.00000   0.00000 
   0.00000   0.00000   0.00000 
    5   17  -0.01211   4.00000    4 LD4[O3:d:dsp]A_5(a) 
   0.00000   0.00674   0.00000 
   0.00000  -0.00674   0.00000 
   0.00000  -0.00674   0.00000 
   0.00000   0.00674   0.00000 
   0.00000  -0.00674   0.00000 
   0.00000   0.00674   0.00000 
   0.00000   0.00674   0.00000 
   0.00000  -0.00674   0.00000 
   0.00000  -0.00674   0.00000 
   0.00000   0.00674   0.00000 
   0.00000   0.00674   0.00000 
   0.00000  -0.00674   0.00000 
   0.00000   0.00674   0.00000 
   0.00000  -0.00674   0.00000 
   0.00000  -0.00674   0.00000 
   0.00000   0.00674   0.00000 
   0.00000  -0.00000   0.00000 
   0.00000  -0.00000   0.00000 
   0.00000  -0.00000   0.00000 
   0.00000  -0.00000   0.00000 
   0.00000   0.00953   0.00000 
   0.00000  -0.00953   0.00000 
   0.00000  -0.00953   0.00000 
   0.00000   0.00953   0.00000 
   0.00000   0.00000   0.00000 
   0.00000   0.00000   0.00000 
   0.00000   0.00000   0.00000 
   0.00000   0.00000   0.00000 
   0.00000  -0.00953   0.00000 
   0.00000   0.00953   0.00000 
   0.00000   0.00953   0.00000 
   0.00000  -0.00953   0.00000 
    5   18  -0.41131   4.00000    4 LD4[O3:d:dsp]A_6(a) 
   0.00000   0.00674   0.00000 
   0.00000  -0.00674   0.00000 
   0.00000  -0.00674   0.00000 
   0.00000   0.00674   0.00000 
   0.00000   0.00674   0.00000 
   0.00000  -0.00674   0.00000 
   0.00000  -0.00674   0.00000 
   0.00000   0.00674   0.00000 
   0.00000  -0.00674   0.00000 
   0.00000   0.00674   0.00000 
   0.00000   0.00674   0.00000 
   0.00000  -0.00674   0.00000 
   0.00000  -0.00674   0.00000 
   0.00000   0.00674   0.00000 
   0.00000   0.00674   0.00000 
   0.00000  -0.00674   0.00000 
   0.00000   0.00953   0.00000 
   0.00000  -0.00953   0.00000 
   0.00000  -0.00953   0.00000 
   0.00000   0.00953   0.00000 
   0.00000   0.00000   0.00000 
   0.00000   0.00000   0.00000 
   0.00000   0.00000   0.00000 
   0.00000   0.00000   0.00000 
   0.00000  -0.00953   0.00000 
   0.00000   0.00953   0.00000 
   0.00000   0.00953   0.00000 
   0.00000  -0.00953   0.00000 
   0.00000  -0.00000   0.00000 
   0.00000  -0.00000   0.00000 
   0.00000  -0.00000   0.00000 
   0.00000  -0.00000   0.00000 
    5   19   0.00000   4.00000    5 Z1[O3:d:dsp]A_1(a) 
   0.00000   0.00000   0.02234 
   0.00000   0.00000  -0.02234 
   0.00000   0.00000  -0.02234 
   0.00000   0.00000   0.02234 
   0.00000   0.00000  -0.02234 
   0.00000   0.00000   0.02234 
   0.00000   0.00000   0.02234 
   0.00000   0.00000  -0.02234 
   0.00000   0.00000   0.02234 
   0.00000   0.00000  -0.02234 
   0.00000   0.00000  -0.02234 
   0.00000   0.00000   0.02234 
   0.00000   0.00000  -0.02234 
   0.00000   0.00000   0.02234 
   0.00000   0.00000   0.02234 
   0.00000   0.00000  -0.02234 
   0.00000   0.00000   0.00000 
   0.00000   0.00000   0.00000 
   0.00000   0.00000   0.00000 
   0.00000   0.00000   0.00000 
   0.00000   0.00000   0.00000 
   0.00000   0.00000   0.00000 
   0.00000   0.00000   0.00000 
   0.00000   0.00000   0.00000 
   0.00000   0.00000   0.00000 
   0.00000   0.00000   0.00000 
   0.00000   0.00000   0.00000 
   0.00000   0.00000   0.00000 
   0.00000   0.00000   0.00000 
   0.00000   0.00000   0.00000 
   0.00000   0.00000   0.00000 
   0.00000   0.00000   0.00000 
    5   20  -0.00000   4.00000    5 Z1[O3:d:dsp]A_2(a) 
   0.00000   0.00000   0.00000 
   0.00000   0.00000   0.00000 
   0.00000   0.00000   0.00000 
   0.00000   0.00000   0.00000 
   0.00000   0.00000   0.00000 
   0.00000   0.00000   0.00000 
   0.00000   0.00000   0.00000 
   0.00000   0.00000   0.00000 
   0.00000   0.00000   0.00000 
   0.00000   0.00000   0.00000 
   0.00000   0.00000   0.00000 
   0.00000   0.00000   0.00000 
   0.00000   0.00000   0.00000 
   0.00000   0.00000   0.00000 
   0.00000   0.00000   0.00000 
   0.00000   0.00000   0.00000 
   0.00000   0.00000  -0.02234 
   0.00000   0.00000   0.02234 
   0.00000   0.00000   0.02234 
   0.00000   0.00000  -0.02234 
   0.00000   0.00000   0.02234 
   0.00000   0.00000  -0.02234 
   0.00000   0.00000  -0.02234 
   0.00000   0.00000   0.02234 
   0.00000   0.00000  -0.02234 
   0.00000   0.00000   0.02234 
   0.00000   0.00000   0.02234 
   0.00000   0.00000  -0.02234 
   0.00000   0.00000   0.02234 
   0.00000   0.00000  -0.02234 
   0.00000   0.00000  -0.02234 
   0.00000   0.00000   0.02234 
    5   21   0.00000   4.00000    5 Z1[O3:d:dsp]A_3(a) 
   0.04782   0.00000   0.00000 
   0.04782   0.00000   0.00000 
  -0.04782   0.00000   0.00000 
  -0.04782   0.00000   0.00000 
  -0.04782   0.00000   0.00000 
  -0.04782   0.00000   0.00000 
   0.04782   0.00000   0.00000 
   0.04782   0.00000   0.00000 
   0.04782   0.00000   0.00000 
   0.04782   0.00000   0.00000 
  -0.04782   0.00000   0.00000 
  -0.04782   0.00000   0.00000 
  -0.04782   0.00000   0.00000 
  -0.04782   0.00000   0.00000 
   0.04782   0.00000   0.00000 
   0.04782   0.00000   0.00000 
   0.00000   0.00000   0.00000 
   0.00000   0.00000   0.00000 
   0.00000   0.00000   0.00000 
   0.00000   0.00000   0.00000 
   0.00000   0.00000   0.00000 
   0.00000   0.00000   0.00000 
   0.00000   0.00000   0.00000 
   0.00000   0.00000   0.00000 
   0.00000   0.00000   0.00000 
   0.00000   0.00000   0.00000 
   0.00000   0.00000   0.00000 
   0.00000   0.00000   0.00000 
   0.00000   0.00000   0.00000 
   0.00000   0.00000   0.00000 
   0.00000   0.00000   0.00000 
   0.00000   0.00000   0.00000 
    5   22  -0.00000   4.00000    5 Z1[O3:d:dsp]A_4(a) 
   0.00000   0.00000   0.00000 
   0.00000   0.00000   0.00000 
   0.00000   0.00000   0.00000 
   0.00000   0.00000   0.00000 
   0.00000   0.00000   0.00000 
   0.00000   0.00000   0.00000 
   0.00000   0.00000   0.00000 
   0.00000   0.00000   0.00000 
   0.00000   0.00000   0.00000 
   0.00000   0.00000   0.00000 
   0.00000   0.00000   0.00000 
   0.00000   0.00000   0.00000 
   0.00000   0.00000   0.00000 
   0.00000   0.00000   0.00000 
   0.00000   0.00000   0.00000 
   0.00000   0.00000   0.00000 
   0.04782   0.00000   0.00000 
   0.04782   0.00000   0.00000 
  -0.04782   0.00000   0.00000 
  -0.04782   0.00000   0.00000 
  -0.04782   0.00000   0.00000 
  -0.04782   0.00000   0.00000 
   0.04782   0.00000   0.00000 
   0.04782   0.00000   0.00000 
   0.04782   0.00000   0.00000 
   0.04782   0.00000   0.00000 
  -0.04782   0.00000   0.00000 
  -0.04782   0.00000   0.00000 
  -0.04782   0.00000   0.00000 
  -0.04782   0.00000   0.00000 
   0.04782   0.00000   0.00000 
   0.04782   0.00000   0.00000 
    5   23   0.00000   4.00000    5 Z1[O3:d:dsp]A_5(a) 
   0.00000   0.00953   0.00000 
   0.00000  -0.00953   0.00000 
   0.00000  -0.00953   0.00000 
   0.00000   0.00953   0.00000 
   0.00000  -0.00953   0.00000 
   0.00000   0.00953   0.00000 
   0.00000   0.00953   0.00000 
   0.00000  -0.00953   0.00000 
   0.00000   0.00953   0.00000 
   0.00000  -0.00953   0.00000 
   0.00000  -0.00953   0.00000 
   0.00000   0.00953   0.00000 
   0.00000  -0.00953   0.00000 
   0.00000   0.00953   0.00000 
   0.00000   0.00953   0.00000 
   0.00000  -0.00953   0.00000 
   0.00000   0.00000   0.00000 
   0.00000   0.00000   0.00000 
   0.00000   0.00000   0.00000 
   0.00000   0.00000   0.00000 
   0.00000   0.00000   0.00000 
   0.00000   0.00000   0.00000 
   0.00000   0.00000   0.00000 
   0.00000   0.00000   0.00000 
   0.00000   0.00000   0.00000 
   0.00000   0.00000   0.00000 
   0.00000   0.00000   0.00000 
   0.00000   0.00000   0.00000 
   0.00000   0.00000   0.00000 
   0.00000   0.00000   0.00000 
   0.00000   0.00000   0.00000 
   0.00000   0.00000   0.00000 
    5   24   0.00000   4.00000    5 Z1[O3:d:dsp]A_6(a) 
   0.00000   0.00000   0.00000 
   0.00000   0.00000   0.00000 
   0.00000   0.00000   0.00000 
   0.00000   0.00000   0.00000 
   0.00000   0.00000   0.00000 
   0.00000   0.00000   0.00000 
   0.00000   0.00000   0.00000 
   0.00000   0.00000   0.00000 
   0.00000   0.00000   0.00000 
   0.00000   0.00000   0.00000 
   0.00000   0.00000   0.00000 
   0.00000   0.00000   0.00000 
   0.00000   0.00000   0.00000 
   0.00000   0.00000   0.00000 
   0.00000   0.00000   0.00000 
   0.00000   0.00000   0.00000 
   0.00000   0.00953   0.00000 
   0.00000  -0.00953   0.00000 
   0.00000  -0.00953   0.00000 
   0.00000   0.00953   0.00000 
   0.00000  -0.00953   0.00000 
   0.00000   0.00953   0.00000 
   0.00000   0.00953   0.00000 
   0.00000  -0.00953   0.00000 
   0.00000   0.00953   0.00000 
   0.00000  -0.00953   0.00000 
   0.00000  -0.00953   0.00000 
   0.00000   0.00953   0.00000 
   0.00000  -0.00953   0.00000 
   0.00000   0.00953   0.00000 
   0.00000   0.00953   0.00000 
   0.00000  -0.00953   0.00000 
    6    1  -0.00001   2.82843    3 LD1[O4:a:dsp]Au_1(a) 
   0.00000   0.00000  -0.02234 
   0.00000   0.00000  -0.02234 
   0.00000   0.00000   0.02234 
   0.00000   0.00000   0.02234 
   0.00000   0.00000  -0.02234 
   0.00000   0.00000  -0.02234 
   0.00000   0.00000  -0.02234 
   0.00000   0.00000  -0.02234 
   0.00000   0.00000   0.02234 
   0.00000   0.00000   0.02234 
   0.00000   0.00000   0.02234 
   0.00000   0.00000   0.02234 
   0.00000   0.00000   0.02234 
   0.00000   0.00000   0.02234 
   0.00000   0.00000  -0.02234 
   0.00000   0.00000  -0.02234 
   0.00000   0.00000   0.02234 
   0.00000   0.00000   0.02234 
   0.00000   0.00000   0.02234 
   0.00000   0.00000   0.02234 
   0.00000   0.00000  -0.02234 
   0.00000   0.00000  -0.02234 
   0.00000   0.00000  -0.02234 
   0.00000   0.00000  -0.02234 
   0.00000   0.00000   0.00000 
   0.00000   0.00000   0.00000 
   0.00000   0.00000   0.00000 
   0.00000   0.00000   0.00000 
   0.00000   0.00000   0.00000 
   0.00000   0.00000   0.00000 
   0.00000   0.00000  -0.03160 
   0.00000   0.00000  -0.03160 
   0.00000   0.00000   0.03160 
   0.00000   0.00000   0.03160 
   0.00000   0.00000  -0.03160 
   0.00000   0.00000   0.03160 
   0.00000   0.00000  -0.00000 
   0.00000   0.00000  -0.00000 
   0.00000   0.00000  -0.00000 
    6    2  -0.00000   2.82843    3 LD1[O4:a:dsp]Au_2(a) 
  -0.04782   0.00000   0.00000 
  -0.04782   0.00000   0.00000 
   0.04782   0.00000   0.00000 
   0.04782   0.00000   0.00000 
   0.04782   0.00000   0.00000 
   0.04782   0.00000   0.00000 
   0.04782   0.00000   0.00000 
   0.04782   0.00000   0.00000 
  -0.04782   0.00000   0.00000 
  -0.04782   0.00000   0.00000 
  -0.04782   0.00000   0.00000 
  -0.04782   0.00000   0.00000 
   0.04782   0.00000   0.00000 
   0.04782   0.00000   0.00000 
  -0.04782   0.00000   0.00000 
  -0.04782   0.00000   0.00000 
  -0.04782   0.00000   0.00000 
  -0.04782   0.00000   0.00000 
  -0.04782   0.00000   0.00000 
  -0.04782   0.00000   0.00000 
   0.04782   0.00000   0.00000 
   0.04782   0.00000   0.00000 
   0.04782   0.00000   0.00000 
   0.04782   0.00000   0.00000 
   0.00000   0.00000   0.00000 
   0.00000   0.00000   0.00000 
   0.00000   0.00000   0.00000 
   0.00000   0.00000   0.00000 
   0.00000   0.00000   0.00000 
   0.00000   0.00000   0.00000 
   0.06763   0.00000   0.00000 
   0.06763   0.00000   0.00000 
  -0.06763   0.00000   0.00000 
  -0.06763   0.00000   0.00000 
  -0.06763   0.00000   0.00000 
   0.06763   0.00000   0.00000 
   0.00000   0.00000   0.00000 
   0.00000   0.00000   0.00000 
  -0.00000   0.00000   0.00000 
    6    3  -0.00004   2.82843    3 LD1[O4:a:dsp]Au_3(a) 
   0.00000  -0.00953   0.00000 
   0.00000  -0.00953   0.00000 
   0.00000   0.00953   0.00000 
   0.00000   0.00953   0.00000 
   0.00000  -0.00953   0.00000 
   0.00000  -0.00953   0.00000 
   0.00000  -0.00953   0.00000 
   0.00000  -0.00953   0.00000 
   0.00000   0.00953   0.00000 
   0.00000   0.00953   0.00000 
   0.00000   0.00953   0.00000 
   0.00000   0.00953   0.00000 
   0.00000   0.00953   0.00000 
   0.00000   0.00953   0.00000 
   0.00000  -0.00953   0.00000 
   0.00000  -0.00953   0.00000 
   0.00000   0.00953   0.00000 
   0.00000   0.00953   0.00000 
   0.00000   0.00953   0.00000 
   0.00000   0.00953   0.00000 
   0.00000  -0.00953   0.00000 
   0.00000  -0.00953   0.00000 
   0.00000  -0.00953   0.00000 
   0.00000  -0.00953   0.00000 
   0.00000   0.00000   0.00000 
   0.00000   0.00000   0.00000 
   0.00000   0.00000   0.00000 
   0.00000   0.00000   0.00000 
   0.00000   0.00000   0.00000 
   0.00000   0.00000   0.00000 
   0.00000   0.01348   0.00000 
   0.00000   0.01348   0.00000 
   0.00000  -0.01348   0.00000 
   0.00000  -0.01348   0.00000 
   0.00000   0.01348   0.00000 
   0.00000  -0.01348   0.00000 
   0.00000   0.00000   0.00000 
   0.00000   0.00000   0.00000 
   0.00000   0.00000   0.00000 
    6    4   0.22846   2.82843    4 LD4[O4:a:dsp]Au_1(a) 
   0.00000   0.00000   0.02234 
   0.00000   0.00000   0.02234 
   0.00000   0.00000  -0.02234 
   0.00000   0.00000  -0.02234 
   0.00000   0.00000   0.02234 
   0.00000   0.00000   0.02234 
   0.00000   0.00000   0.02234 
   0.00000   0.00000   0.02234 
   0.00000   0.00000  -0.02234 
   0.00000   0.00000  -0.02234 
   0.00000   0.00000  -0.02234 
   0.00000   0.00000  -0.02234 
   0.00000   0.00000  -0.02234 
   0.00000   0.00000  -0.02234 
   0.00000   0.00000   0.02234 
   0.00000   0.00000   0.02234 
   0.00000   0.00000  -0.02234 
   0.00000   0.00000  -0.02234 
   0.00000   0.00000  -0.02234 
   0.00000   0.00000  -0.02234 
   0.00000   0.00000   0.02234 
   0.00000   0.00000   0.02234 
   0.00000   0.00000   0.02234 
   0.00000   0.00000   0.02234 
   0.00000   0.00000   0.00000 
   0.00000   0.00000   0.00000 
   0.00000   0.00000   0.00000 
   0.00000   0.00000   0.00000 
   0.00000   0.00000   0.00000 
   0.00000   0.00000   0.00000 
   0.00000   0.00000  -0.03160 
   0.00000   0.00000  -0.03160 
   0.00000   0.00000   0.03160 
   0.00000   0.00000   0.03160 
   0.00000   0.00000  -0.03160 
   0.00000   0.00000   0.03160 
   0.00000   0.00000  -0.00000 
   0.00000   0.00000  -0.00000 
   0.00000   0.00000  -0.00000 
    6    5   0.00475   2.82843    4 LD4[O4:a:dsp]Au_2(a) 
   0.04782   0.00000   0.00000 
   0.04782   0.00000   0.00000 
  -0.04782   0.00000   0.00000 
  -0.04782   0.00000   0.00000 
  -0.04782   0.00000   0.00000 
  -0.04782   0.00000   0.00000 
  -0.04782   0.00000   0.00000 
  -0.04782   0.00000   0.00000 
   0.04782   0.00000   0.00000 
   0.04782   0.00000   0.00000 
   0.04782   0.00000   0.00000 
   0.04782   0.00000   0.00000 
  -0.04782   0.00000   0.00000 
  -0.04782   0.00000   0.00000 
   0.04782   0.00000   0.00000 
   0.04782   0.00000   0.00000 
   0.04782   0.00000   0.00000 
   0.04782   0.00000   0.00000 
   0.04782   0.00000   0.00000 
   0.04782   0.00000   0.00000 
  -0.04782   0.00000   0.00000 
  -0.04782   0.00000   0.00000 
  -0.04782   0.00000   0.00000 
  -0.04782   0.00000   0.00000 
  -0.00000   0.00000   0.00000 
  -0.00000   0.00000   0.00000 
  -0.00000   0.00000   0.00000 
  -0.00000   0.00000   0.00000 
   0.00000   0.00000   0.00000 
   0.00000   0.00000   0.00000 
   0.06763   0.00000   0.00000 
   0.06763   0.00000   0.00000 
  -0.06763   0.00000   0.00000 
  -0.06763   0.00000   0.00000 
  -0.06763   0.00000   0.00000 
   0.06763   0.00000   0.00000 
   0.00000   0.00000   0.00000 
   0.00000   0.00000   0.00000 
  -0.00000   0.00000   0.00000 
    6    6   0.23962   2.82843    4 LD4[O4:a:dsp]Au_3(a) 
   0.00000   0.00953   0.00000 
   0.00000   0.00953   0.00000 
   0.00000  -0.00953   0.00000 
   0.00000  -0.00953   0.00000 
   0.00000   0.00953   0.00000 
   0.00000   0.00953   0.00000 
   0.00000   0.00953   0.00000 
   0.00000   0.00953   0.00000 
   0.00000  -0.00953   0.00000 
   0.00000  -0.00953   0.00000 
   0.00000  -0.00953   0.00000 
   0.00000  -0.00953   0.00000 
   0.00000  -0.00953   0.00000 
   0.00000  -0.00953   0.00000 
   0.00000   0.00953   0.00000 
   0.00000   0.00953   0.00000 
   0.00000  -0.00953   0.00000 
   0.00000  -0.00953   0.00000 
   0.00000  -0.00953   0.00000 
   0.00000  -0.00953   0.00000 
   0.00000   0.00953   0.00000 
   0.00000   0.00953   0.00000 
   0.00000   0.00953   0.00000 
   0.00000   0.00953   0.00000 
   0.00000  -0.00000   0.00000 
   0.00000  -0.00000   0.00000 
   0.00000  -0.00000   0.00000 
   0.00000  -0.00000   0.00000 
   0.00000  -0.00000   0.00000 
   0.00000  -0.00000   0.00000 
   0.00000   0.01348   0.00000 
   0.00000   0.01348   0.00000 
   0.00000  -0.01348   0.00000 
   0.00000  -0.01348   0.00000 
   0.00000   0.01348   0.00000 
   0.00000  -0.01348   0.00000 
   0.00000   0.00000   0.00000 
   0.00000   0.00000   0.00000 
   0.00000   0.00000   0.00000 
    6    7   0.00000   2.82843    5 Z1[O4:a:dsp]Au_1(a) 
   0.00000   0.00000   0.03160 
   0.00000   0.00000   0.03160 
   0.00000   0.00000  -0.03160 
   0.00000   0.00000  -0.03160 
   0.00000   0.00000   0.03160 
   0.00000   0.00000   0.03160 
   0.00000   0.00000   0.03160 
   0.00000   0.00000   0.03160 
   0.00000   0.00000  -0.03160 
   0.00000   0.00000  -0.03160 
   0.00000   0.00000  -0.03160 
   0.00000   0.00000  -0.03160 
   0.00000   0.00000   0.03160 
   0.00000   0.00000   0.03160 
   0.00000   0.00000  -0.03160 
   0.00000   0.00000  -0.03160 
   0.00000   0.00000   0.03160 
   0.00000   0.00000   0.03160 
   0.00000   0.00000   0.03160 
   0.00000   0.00000   0.03160 
   0.00000   0.00000  -0.03160 
   0.00000   0.00000  -0.03160 
   0.00000   0.00000  -0.03160 
   0.00000   0.00000  -0.03160 
   0.00000   0.00000   0.00000 
   0.00000   0.00000   0.00000 
   0.00000   0.00000   0.00000 
   0.00000   0.00000   0.00000 
   0.00000   0.00000   0.00000 
   0.00000   0.00000   0.00000 
   0.00000   0.00000   0.00000 
   0.00000   0.00000   0.00000 
   0.00000   0.00000   0.00000 
   0.00000   0.00000   0.00000 
   0.00000   0.00000   0.00000 
   0.00000   0.00000   0.00000 
   0.00000   0.00000   0.00000 
   0.00000   0.00000   0.00000 
   0.00000   0.00000   0.00000 
    6    8  -0.00000   2.82843    5 Z1[O4:a:dsp]Au_2(a) 
   0.06763   0.00000   0.00000 
   0.06763   0.00000   0.00000 
  -0.06763   0.00000   0.00000 
  -0.06763   0.00000   0.00000 
  -0.06763   0.00000   0.00000 
  -0.06763   0.00000   0.00000 
  -0.06763   0.00000   0.00000 
  -0.06763   0.00000   0.00000 
   0.06763   0.00000   0.00000 
   0.06763   0.00000   0.00000 
   0.06763   0.00000   0.00000 
   0.06763   0.00000   0.00000 
   0.06763   0.00000   0.00000 
   0.06763   0.00000   0.00000 
  -0.06763   0.00000   0.00000 
  -0.06763   0.00000   0.00000 
  -0.06763   0.00000   0.00000 
  -0.06763   0.00000   0.00000 
  -0.06763   0.00000   0.00000 
  -0.06763   0.00000   0.00000 
   0.06763   0.00000   0.00000 
   0.06763   0.00000   0.00000 
   0.06763   0.00000   0.00000 
   0.06763   0.00000   0.00000 
   0.00000   0.00000   0.00000 
   0.00000   0.00000   0.00000 
   0.00000   0.00000   0.00000 
   0.00000   0.00000   0.00000 
   0.00000   0.00000   0.00000 
   0.00000   0.00000   0.00000 
   0.00000   0.00000   0.00000 
   0.00000   0.00000   0.00000 
   0.00000   0.00000   0.00000 
   0.00000   0.00000   0.00000 
   0.00000   0.00000   0.00000 
   0.00000   0.00000   0.00000 
   0.00000   0.00000   0.00000 
   0.00000   0.00000   0.00000 
   0.00000   0.00000   0.00000 
    6    9   0.00000   2.82843    5 Z1[O4:a:dsp]Au_3(a) 
   0.00000   0.01348   0.00000 
   0.00000   0.01348   0.00000 
   0.00000  -0.01348   0.00000 
   0.00000  -0.01348   0.00000 
   0.00000   0.01348   0.00000 
   0.00000   0.01348   0.00000 
   0.00000   0.01348   0.00000 
   0.00000   0.01348   0.00000 
   0.00000  -0.01348   0.00000 
   0.00000  -0.01348   0.00000 
   0.00000  -0.01348   0.00000 
   0.00000  -0.01348   0.00000 
   0.00000   0.01348   0.00000 
   0.00000   0.01348   0.00000 
   0.00000  -0.01348   0.00000 
   0.00000  -0.01348   0.00000 
   0.00000   0.01348   0.00000 
   0.00000   0.01348   0.00000 
   0.00000   0.01348   0.00000 
   0.00000   0.01348   0.00000 
   0.00000  -0.01348   0.00000 
   0.00000  -0.01348   0.00000 
   0.00000  -0.01348   0.00000 
   0.00000  -0.01348   0.00000 
   0.00000   0.00000   0.00000 
   0.00000   0.00000   0.00000 
   0.00000   0.00000   0.00000 
   0.00000   0.00000   0.00000 
   0.00000   0.00000   0.00000 
   0.00000   0.00000   0.00000 
   0.00000   0.00000   0.00000 
   0.00000   0.00000   0.00000 
   0.00000   0.00000   0.00000 
   0.00000   0.00000   0.00000 
   0.00000   0.00000   0.00000 
   0.00000   0.00000   0.00000 
   0.00000   0.00000   0.00000 
   0.00000   0.00000   0.00000 
   0.00000   0.00000   0.00000 
